# Supplementary material for: Intuitive Logic Revisited: New Data and a Bayesian Mixed Model Meta-Analysis
Source: PLoS One. 2014 Apr 22;9(4):e94223. doi: 10.1371/journal.pone.0094223 (PMC3995688; doi:10.1371/journal.pone.0094223)
Supplement: Appendix S2 — Data and analysis script for the meta-analysis. (ZIP) [file pone.0094223.s002.zip]

Archive with 4 entries (4 files):
- bayes.meta.R
- meta.data.rda
- meta.data.txt
- README.txt
