# Supplementary material for: Intuitive Logic Revisited: New Data and a Bayesian Mixed Model Meta-Analysis
Source: PLoS One. 2014 Apr 22;9(4):e94223. doi: 10.1371/journal.pone.0094223 (PMC3995688; doi:10.1371/journal.pone.0094223)
Supplement: Appendix S2 — Data and analysis script for the meta-analysis. (ZIP) [file pone.0094223.s002.zip › meta.data.txt]

"id" "validity" "believability" "content" "figure" "resp" "exp"
"2" "a1.3:1" "invalid" "abstract" "21" "1" 3 "a1.3"
"3" "a1.3:1" "invalid" "abstract" "18" "8" 4 "a1.3"
"4" "a1.3:1" "valid" "abstract" "6" "5" 4 "a1.3"
"5" "a1.3:1" "valid" "believable" "19" "5" 2 "a1.3"
"6" "a1.3:1" "valid" "unbelievable" "2" "2" 2 "a1.3"
"7" "a1.3:1" "invalid" "unbelievable" "8" "3" 4 "a1.3"
"8" "a1.3:1" "invalid" "believable" "10" "1" 5 "a1.3"
"9" "a1.3:1" "valid" "believable" "13" "2" 4 "a1.3"
"10" "a1.3:1" "invalid" "believable" "4" "6" 5 "a1.3"
"11" "a1.3:1" "valid" "believable" "1" "4" 2 "a1.3"
"12" "a1.3:1" "valid" "abstract" "9" "4" 3 "a1.3"
"13" "a1.3:1" "invalid" "unbelievable" "14" "8" 5 "a1.3"
"14" "a1.3:1" "invalid" "believable" "16" "3" 4 "a1.3"
"15" "a1.3:1" "invalid" "unbelievable" "23" "6" 2 "a1.3"
"16" "a1.3:1" "invalid" "unbelievable" "5" "1" 4 "a1.3"
"17" "a1.3:1" "valid" "abstract" "3" "7" 2 "a1.3"
"18" "a1.3:1" "invalid" "abstract" "15" "6" 3 "a1.3"
"19" "a1.3:1" "valid" "unbelievable" "11" "7" 4 "a1.3"
"20" "a1.3:1" "valid" "believable" "7" "7" 2 "a1.3"
"21" "a1.3:1" "valid" "unbelievable" "20" "5" 5 "a1.3"
"22" "a1.3:1" "invalid" "abstract" "12" "3" 3 "a1.3"
"23" "a1.3:1" "valid" "abstract" "24" "2" 4 "a1.3"
"24" "a1.3:1" "invalid" "believable" "22" "8" 4 "a1.3"
"25" "a1.3:1" "valid" "unbelievable" "17" "4" 5 "a1.3"
"27" "a1.3:11" "valid" "believable" "13" "5" 4 "a1.3"
"32" "a1.3:11" "invalid" "abstract" "12" "6" 5 "a1.3"
"42" "a1.3:11" "valid" "abstract" "3" "4" 4 "a1.3"
"52" "a1.3:11" "valid" "abstract" "15" "2" 5 "a1.3"
"62" "a1.3:11" "valid" "abstract" "21" "5" 3 "a1.3"
"72" "a1.3:11" "invalid" "believable" "22" "6" 2 "a1.3"
"82" "a1.3:11" "invalid" "unbelievable" "8" "6" 5 "a1.3"
"92" "a1.3:11" "valid" "unbelievable" "14" "7" 5 "a1.3"
"102" "a1.3:11" "valid" "unbelievable" "20" "4" 1 "a1.3"
"112" "a1.3:11" "invalid" "unbelievable" "23" "3" 1 "a1.3"
"122" "a1.3:11" "valid" "unbelievable" "11" "5" 2 "a1.3"
"132" "a1.3:11" "valid" "believable" "19" "2" 1 "a1.3"
"142" "a1.3:11" "invalid" "abstract" "6" "3" 4 "a1.3"
"152" "a1.3:11" "invalid" "abstract" "24" "8" 5 "a1.3"
"162" "a1.3:11" "valid" "unbelievable" "17" "2" 1 "a1.3"
"172" "a1.3:11" "valid" "believable" "7" "4" 1 "a1.3"
"182" "a1.3:11" "invalid" "unbelievable" "2" "1" 3 "a1.3"
"192" "a1.3:11" "invalid" "abstract" "18" "1" 4 "a1.3"
"202" "a1.3:11" "invalid" "believable" "1" "3" 5 "a1.3"
"212" "a1.3:11" "valid" "believable" "10" "7" 2 "a1.3"
"222" "a1.3:11" "valid" "abstract" "9" "7" 3 "a1.3"
"232" "a1.3:11" "invalid" "unbelievable" "5" "8" 4 "a1.3"
"242" "a1.3:11" "invalid" "believable" "16" "1" 4 "a1.3"
"252" "a1.3:11" "invalid" "believable" "4" "8" 2 "a1.3"
"29" "a1.3:13" "valid" "abstract" "15" "2" 2 "a1.3"
"34" "a1.3:13" "valid" "unbelievable" "17" "4" 3 "a1.3"
"44" "a1.3:13" "invalid" "abstract" "12" "6" 2 "a1.3"
"54" "a1.3:13" "invalid" "unbelievable" "8" "3" 4 "a1.3"
"64" "a1.3:13" "invalid" "unbelievable" "14" "6" 4 "a1.3"
"74" "a1.3:13" "valid" "believable" "10" "7" 4 "a1.3"
"84" "a1.3:13" "valid" "unbelievable" "11" "7" 2 "a1.3"
"94" "a1.3:13" "invalid" "believable" "13" "3" 5 "a1.3"
"104" "a1.3:13" "valid" "believable" "19" "4" 4 "a1.3"
"114" "a1.3:13" "invalid" "believable" "7" "8" 1 "a1.3"
"124" "a1.3:13" "valid" "believable" "1" "5" 1 "a1.3"
"134" "a1.3:13" "invalid" "believable" "22" "6" 5 "a1.3"
"144" "a1.3:13" "invalid" "abstract" "18" "1" 2 "a1.3"
"154" "a1.3:13" "invalid" "abstract" "3" "8" 4 "a1.3"
"164" "a1.3:13" "valid" "abstract" "21" "5" 1 "a1.3"
"174" "a1.3:13" "valid" "unbelievable" "20" "2" 2 "a1.3"
"184" "a1.3:13" "invalid" "unbelievable" "23" "8" 2 "a1.3"
"194" "a1.3:13" "invalid" "unbelievable" "5" "1" 3 "a1.3"
"204" "a1.3:13" "invalid" "believable" "16" "1" 4 "a1.3"
"214" "a1.3:13" "valid" "believable" "4" "2" 3 "a1.3"
"224" "a1.3:13" "valid" "unbelievable" "2" "5" 4 "a1.3"
"234" "a1.3:13" "invalid" "abstract" "9" "3" 4 "a1.3"
"244" "a1.3:13" "valid" "abstract" "24" "7" 1 "a1.3"
"254" "a1.3:13" "valid" "abstract" "6" "4" 1 "a1.3"
"218" "a1.3:17" "invalid" "believable" "4" "6" 4 "a1.3"
"37" "a1.3:17" "valid" "abstract" "6" "2" 5 "a1.3"
"47" "a1.3:17" "invalid" "abstract" "12" "6" 2 "a1.3"
"57" "a1.3:17" "invalid" "unbelievable" "23" "1" 4 "a1.3"
"67" "a1.3:17" "invalid" "abstract" "15" "8" 2 "a1.3"
"77" "a1.3:17" "valid" "believable" "1" "2" 4 "a1.3"
"87" "a1.3:17" "invalid" "unbelievable" "5" "6" 4 "a1.3"
"97" "a1.3:17" "valid" "abstract" "21" "7" 4 "a1.3"
"107" "a1.3:17" "invalid" "abstract" "3" "1" 5 "a1.3"
"117" "a1.3:17" "valid" "abstract" "18" "5" 2 "a1.3"
"127" "a1.3:17" "valid" "believable" "13" "7" 1 "a1.3"
"137" "a1.3:17" "valid" "unbelievable" "17" "5" 2 "a1.3"
"147" "a1.3:17" "valid" "unbelievable" "11" "7" 2 "a1.3"
"157" "a1.3:17" "invalid" "believable" "10" "8" 4 "a1.3"
"167" "a1.3:17" "valid" "unbelievable" "14" "2" 4 "a1.3"
"177" "a1.3:17" "valid" "abstract" "24" "4" 2 "a1.3"
"187" "a1.3:17" "invalid" "believable" "16" "1" 5 "a1.3"
"197" "a1.3:17" "valid" "believable" "19" "4" 5 "a1.3"
"207" "a1.3:17" "invalid" "abstract" "9" "3" 3 "a1.3"
"219" "a1.3:17" "invalid" "unbelievable" "2" "3" 4 "a1.3"
"227" "a1.3:17" "invalid" "believable" "22" "3" 3 "a1.3"
"237" "a1.3:17" "invalid" "unbelievable" "20" "8" 5 "a1.3"
"247" "a1.3:17" "valid" "unbelievable" "8" "4" 5 "a1.3"
"257" "a1.3:17" "valid" "believable" "7" "5" 2 "a1.3"
"240" "a1.3:20" "valid" "believable" "16" "7" 4 "a1.3"
"311" "a1.3:20" "invalid" "abstract" "18" "1" 4 "a1.3"
"411" "a1.3:20" "valid" "believable" "22" "4" 2 "a1.3"
"511" "a1.3:20" "invalid" "abstract" "24" "8" 3 "a1.3"
"611" "a1.3:20" "valid" "believable" "1" "5" 4 "a1.3"
"711" "a1.3:20" "invalid" "unbelievable" "5" "3" 4 "a1.3"
"811" "a1.3:20" "valid" "believable" "19" "2" 4 "a1.3"
"911" "a1.3:20" "invalid" "believable" "7" "6" 5 "a1.3"
"1011" "a1.3:20" "invalid" "abstract" "3" "6" 2 "a1.3"
"1111" "a1.3:20" "valid" "abstract" "15" "2" 2 "a1.3"
"1211" "a1.3:20" "valid" "abstract" "9" "7" 2 "a1.3"
"1311" "a1.3:20" "valid" "unbelievable" "23" "5" 4 "a1.3"
"1411" "a1.3:20" "valid" "unbelievable" "20" "7" 2 "a1.3"
"1511" "a1.3:20" "valid" "abstract" "21" "5" 3 "a1.3"
"1611" "a1.3:20" "invalid" "believable" "13" "1" 4 "a1.3"
"1711" "a1.3:20" "valid" "abstract" "12" "4" 4 "a1.3"
"1811" "a1.3:20" "invalid" "abstract" "6" "3" 4 "a1.3"
"1911" "a1.3:20" "invalid" "unbelievable" "11" "6" 2 "a1.3"
"2011" "a1.3:20" "invalid" "unbelievable" "17" "8" 2 "a1.3"
"2113" "a1.3:20" "invalid" "believable" "4" "8" 3 "a1.3"
"2212" "a1.3:20" "invalid" "unbelievable" "2" "1" 4 "a1.3"
"2311" "a1.3:20" "valid" "unbelievable" "14" "2" 3 "a1.3"
"2411" "a1.3:20" "invalid" "believable" "10" "3" 5 "a1.3"
"2511" "a1.3:20" "valid" "unbelievable" "8" "4" 2 "a1.3"
"250" "a1.3:21" "valid" "unbelievable" "5" "7" 1 "a1.3"
"312" "a1.3:21" "valid" "unbelievable" "11" "2" 4 "a1.3"
"412" "a1.3:21" "invalid" "unbelievable" "20" "3" 1 "a1.3"
"512" "a1.3:21" "valid" "believable" "7" "5" 3 "a1.3"
"612" "a1.3:21" "invalid" "unbelievable" "23" "6" 2 "a1.3"
"712" "a1.3:21" "invalid" "believable" "4" "6" 2 "a1.3"
"812" "a1.3:21" "invalid" "abstract" "3" "1" 4 "a1.3"
"912" "a1.3:21" "invalid" "abstract" "24" "3" 3 "a1.3"
"1012" "a1.3:21" "invalid" "believable" "13" "1" 5 "a1.3"
"1112" "a1.3:21" "valid" "abstract" "15" "2" 3 "a1.3"
"1212" "a1.3:21" "invalid" "abstract" "18" "8" 4 "a1.3"
"1312" "a1.3:21" "valid" "unbelievable" "17" "5" 1 "a1.3"
"1412" "a1.3:21" "valid" "believable" "1" "4" 4 "a1.3"
"1512" "a1.3:21" "valid" "abstract" "6" "7" 3 "a1.3"
"1612" "a1.3:21" "valid" "believable" "16" "7" 5 "a1.3"
"1712" "a1.3:21" "invalid" "believable" "22" "8" 4 "a1.3"
"1812" "a1.3:21" "valid" "abstract" "21" "5" 3 "a1.3"
"1912" "a1.3:21" "invalid" "unbelievable" "2" "1" 4 "a1.3"
"2012" "a1.3:21" "invalid" "believable" "10" "3" 2 "a1.3"
"2114" "a1.3:21" "invalid" "abstract" "12" "6" 3 "a1.3"
"2213" "a1.3:21" "valid" "unbelievable" "14" "4" 4 "a1.3"
"2312" "a1.3:21" "valid" "believable" "19" "2" 5 "a1.3"
"2412" "a1.3:21" "valid" "abstract" "9" "4" 3 "a1.3"
"2512" "a1.3:21" "invalid" "unbelievable" "8" "8" 1 "a1.3"
"261" "a1.3:23" "valid" "believable" "1" "7" 4 "a1.3"
"314" "a1.3:23" "invalid" "believable" "22" "8" 4 "a1.3"
"414" "a1.3:23" "invalid" "believable" "10" "3" 4 "a1.3"
"514" "a1.3:23" "valid" "unbelievable" "5" "4" 5 "a1.3"
"614" "a1.3:23" "valid" "believable" "16" "5" 4 "a1.3"
"714" "a1.3:23" "invalid" "abstract" "18" "6" 2 "a1.3"
"814" "a1.3:23" "valid" "abstract" "15" "2" 3 "a1.3"
"914" "a1.3:23" "invalid" "unbelievable" "20" "6" 2 "a1.3"
"1014" "a1.3:23" "valid" "unbelievable" "8" "2" 2 "a1.3"
"1114" "a1.3:23" "valid" "believable" "7" "2" 1 "a1.3"
"1214" "a1.3:23" "valid" "abstract" "3" "4" 2 "a1.3"
"1314" "a1.3:23" "invalid" "believable" "19" "6" 3 "a1.3"
"1414" "a1.3:23" "invalid" "unbelievable" "17" "1" 2 "a1.3"
"1514" "a1.3:23" "invalid" "believable" "4" "1" 3 "a1.3"
"1614" "a1.3:23" "invalid" "unbelievable" "11" "8" 2 "a1.3"
"1714" "a1.3:23" "valid" "abstract" "24" "5" 3 "a1.3"
"1814" "a1.3:23" "invalid" "abstract" "6" "1" 3 "a1.3"
"1914" "a1.3:23" "invalid" "abstract" "21" "8" 3 "a1.3"
"2014" "a1.3:23" "invalid" "unbelievable" "2" "3" 3 "a1.3"
"2116" "a1.3:23" "invalid" "abstract" "12" "3" 2 "a1.3"
"2215" "a1.3:23" "valid" "unbelievable" "23" "7" 2 "a1.3"
"2314" "a1.3:23" "valid" "abstract" "9" "7" 1 "a1.3"
"2414" "a1.3:23" "valid" "believable" "13" "4" 4 "a1.3"
"2514" "a1.3:23" "valid" "unbelievable" "14" "5" 2 "a1.3"
"264" "a1.3:26" "valid" "abstract" "9" "7" 3 "a1.3"
"317" "a1.3:26" "invalid" "believable" "19" "3" 2 "a1.3"
"417" "a1.3:26" "valid" "unbelievable" "2" "2" 4 "a1.3"
"517" "a1.3:26" "invalid" "abstract" "18" "8" 4 "a1.3"
"617" "a1.3:26" "invalid" "abstract" "15" "1" 4 "a1.3"
"717" "a1.3:26" "invalid" "unbelievable" "11" "8" 1 "a1.3"
"817" "a1.3:26" "invalid" "abstract" "21" "6" 2 "a1.3"
"917" "a1.3:26" "valid" "abstract" "3" "5" 5 "a1.3"
"1017" "a1.3:26" "valid" "abstract" "24" "2" 4 "a1.3"
"1117" "a1.3:26" "valid" "believable" "7" "4" 5 "a1.3"
"1217" "a1.3:26" "valid" "unbelievable" "5" "5" 4 "a1.3"
"1317" "a1.3:26" "valid" "abstract" "12" "4" 2 "a1.3"
"1417" "a1.3:26" "invalid" "believable" "1" "6" 5 "a1.3"
"1517" "a1.3:26" "valid" "believable" "16" "5" 4 "a1.3"
"1617" "a1.3:26" "valid" "unbelievable" "20" "7" 5 "a1.3"
"1717" "a1.3:26" "valid" "believable" "10" "2" 5 "a1.3"
"1817" "a1.3:26" "valid" "believable" "13" "7" 1 "a1.3"
"1917" "a1.3:26" "valid" "unbelievable" "23" "4" 2 "a1.3"
"2017" "a1.3:26" "invalid" "unbelievable" "8" "1" 3 "a1.3"
"2119" "a1.3:26" "invalid" "abstract" "6" "3" 4 "a1.3"
"2218" "a1.3:26" "invalid" "unbelievable" "14" "3" 4 "a1.3"
"2317" "a1.3:26" "invalid" "believable" "22" "1" 5 "a1.3"
"2417" "a1.3:26" "invalid" "believable" "4" "8" 2 "a1.3"
"2517" "a1.3:26" "invalid" "unbelievable" "17" "6" 2 "a1.3"
"266" "a1.3:28" "invalid" "unbelievable" "23" "6" 3 "a1.3"
"319" "a1.3:28" "valid" "unbelievable" "8" "2" 4 "a1.3"
"419" "a1.3:28" "valid" "abstract" "12" "2" 4 "a1.3"
"519" "a1.3:28" "invalid" "believable" "19" "8" 4 "a1.3"
"619" "a1.3:28" "invalid" "unbelievable" "5" "1" 5 "a1.3"
"719" "a1.3:28" "valid" "unbelievable" "20" "5" 4 "a1.3"
"819" "a1.3:28" "valid" "abstract" "15" "5" 3 "a1.3"
"919" "a1.3:28" "invalid" "believable" "1" "1" 4 "a1.3"
"1019" "a1.3:28" "valid" "believable" "13" "7" 4 "a1.3"
"1119" "a1.3:28" "valid" "abstract" "24" "4" 5 "a1.3"
"1219" "a1.3:28" "invalid" "believable" "7" "6" 2 "a1.3"
"1319" "a1.3:28" "invalid" "abstract" "21" "1" 4 "a1.3"
"1419" "a1.3:28" "valid" "believable" "22" "5" 4 "a1.3"
"1519" "a1.3:28" "valid" "believable" "10" "2" 5 "a1.3"
"1619" "a1.3:28" "invalid" "abstract" "9" "3" 4 "a1.3"
"1719" "a1.3:28" "invalid" "unbelievable" "11" "8" 4 "a1.3"
"1819" "a1.3:28" "invalid" "abstract" "3" "6" 4 "a1.3"
"1919" "a1.3:28" "invalid" "abstract" "6" "8" 4 "a1.3"
"2019" "a1.3:28" "valid" "unbelievable" "17" "4" 5 "a1.3"
"2121" "a1.3:28" "valid" "believable" "16" "4" 5 "a1.3"
"2220" "a1.3:28" "invalid" "believable" "4" "3" 4 "a1.3"
"2319" "a1.3:28" "valid" "abstract" "18" "7" 3 "a1.3"
"2419" "a1.3:28" "valid" "unbelievable" "14" "7" 4 "a1.3"
"2519" "a1.3:28" "invalid" "unbelievable" "2" "3" 4 "a1.3"
"267" "a1.3:29" "invalid" "believable" "7" "1" 4 "a1.3"
"320" "a1.3:29" "valid" "believable" "1" "2" 5 "a1.3"
"420" "a1.3:29" "valid" "abstract" "9" "5" 2 "a1.3"
"520" "a1.3:29" "invalid" "unbelievable" "17" "3" 2 "a1.3"
"620" "a1.3:29" "valid" "unbelievable" "11" "7" 4 "a1.3"
"720" "a1.3:29" "valid" "abstract" "3" "7" 2 "a1.3"
"820" "a1.3:29" "valid" "unbelievable" "8" "2" 5 "a1.3"
"920" "a1.3:29" "valid" "unbelievable" "20" "5" 4 "a1.3"
"1020" "a1.3:29" "invalid" "believable" "22" "8" 1 "a1.3"
"1120" "a1.3:29" "valid" "unbelievable" "2" "4" 2 "a1.3"
"1220" "a1.3:29" "valid" "abstract" "21" "4" 3 "a1.3"
"1320" "a1.3:29" "invalid" "believable" "16" "6" 2 "a1.3"
"1420" "a1.3:29" "invalid" "unbelievable" "5" "8" 4 "a1.3"
"1520" "a1.3:29" "invalid" "unbelievable" "14" "6" 3 "a1.3"
"1620" "a1.3:29" "invalid" "abstract" "15" "6" 2 "a1.3"
"1720" "a1.3:29" "invalid" "abstract" "24" "8" 4 "a1.3"
"1820" "a1.3:29" "valid" "abstract" "6" "2" 2 "a1.3"
"1920" "a1.3:29" "valid" "believable" "19" "4" 5 "a1.3"
"2020" "a1.3:29" "invalid" "believable" "10" "3" 4 "a1.3"
"2122" "a1.3:29" "invalid" "unbelievable" "23" "1" 4 "a1.3"
"2221" "a1.3:29" "valid" "believable" "13" "5" 2 "a1.3"
"2320" "a1.3:29" "invalid" "abstract" "12" "3" 2 "a1.3"
"2420" "a1.3:29" "invalid" "abstract" "18" "1" 1 "a1.3"
"2520" "a1.3:29" "valid" "believable" "4" "7" 2 "a1.3"
"268" "a1.3:3" "valid" "abstract" "18" "5" 2 "a1.3"
"321" "a1.3:3" "invalid" "abstract" "15" "3" 3 "a1.3"
"421" "a1.3:3" "valid" "unbelievable" "23" "7" 2 "a1.3"
"521" "a1.3:3" "valid" "unbelievable" "14" "5" 4 "a1.3"
"621" "a1.3:3" "valid" "abstract" "6" "2" 1 "a1.3"
"721" "a1.3:3" "invalid" "abstract" "21" "6" 4 "a1.3"
"821" "a1.3:3" "valid" "abstract" "24" "7" 3 "a1.3"
"921" "a1.3:3" "invalid" "believable" "4" "6" 2 "a1.3"
"1021" "a1.3:3" "valid" "believable" "19" "7" 1 "a1.3"
"1121" "a1.3:3" "invalid" "believable" "7" "1" 1 "a1.3"
"1221" "a1.3:3" "invalid" "unbelievable" "20" "8" 1 "a1.3"
"1321" "a1.3:3" "invalid" "believable" "10" "8" 2 "a1.3"
"1421" "a1.3:3" "valid" "unbelievable" "5" "4" 2 "a1.3"
"1521" "a1.3:3" "invalid" "abstract" "12" "8" 3 "a1.3"
"1621" "a1.3:3" "invalid" "believable" "16" "3" 4 "a1.3"
"1721" "a1.3:3" "invalid" "unbelievable" "2" "3" 3 "a1.3"
"1821" "a1.3:3" "invalid" "abstract" "9" "1" 2 "a1.3"
"1921" "a1.3:3" "valid" "believable" "13" "4" 1 "a1.3"
"2021" "a1.3:3" "valid" "unbelievable" "8" "2" 1 "a1.3"
"2123" "a1.3:3" "valid" "believable" "1" "5" 2 "a1.3"
"2222" "a1.3:3" "invalid" "unbelievable" "11" "6" 3 "a1.3"
"2321" "a1.3:3" "valid" "abstract" "3" "4" 2 "a1.3"
"2421" "a1.3:3" "invalid" "unbelievable" "17" "1" 3 "a1.3"
"2521" "a1.3:3" "valid" "believable" "22" "2" 4 "a1.3"
"271" "a1.3:33" "valid" "abstract" "24" "4" 4 "a1.3"
"324" "a1.3:33" "invalid" "believable" "22" "1" 4 "a1.3"
"424" "a1.3:33" "invalid" "abstract" "12" "6" 3 "a1.3"
"524" "a1.3:33" "invalid" "believable" "16" "6" 2 "a1.3"
"624" "a1.3:33" "valid" "believable" "13" "4" 4 "a1.3"
"724" "a1.3:33" "invalid" "unbelievable" "20" "8" 1 "a1.3"
"824" "a1.3:33" "valid" "unbelievable" "5" "2" 3 "a1.3"
"924" "a1.3:33" "valid" "believable" "19" "5" 4 "a1.3"
"1024" "a1.3:33" "invalid" "believable" "7" "8" 4 "a1.3"
"1124" "a1.3:33" "invalid" "unbelievable" "17" "3" 2 "a1.3"
"1224" "a1.3:33" "valid" "unbelievable" "8" "4" 3 "a1.3"
"1324" "a1.3:33" "valid" "believable" "1" "7" 5 "a1.3"
"1424" "a1.3:33" "invalid" "believable" "4" "3" 3 "a1.3"
"1524" "a1.3:33" "valid" "unbelievable" "11" "7" 2 "a1.3"
"1624" "a1.3:33" "invalid" "abstract" "9" "3" 3 "a1.3"
"1724" "a1.3:33" "valid" "abstract" "3" "7" 2 "a1.3"
"1824" "a1.3:33" "valid" "abstract" "15" "5" 3 "a1.3"
"1924" "a1.3:33" "valid" "unbelievable" "2" "5" 4 "a1.3"
"2024" "a1.3:33" "valid" "believable" "10" "2" 5 "a1.3"
"2126" "a1.3:33" "invalid" "unbelievable" "14" "6" 2 "a1.3"
"2225" "a1.3:33" "valid" "abstract" "6" "2" 3 "a1.3"
"2324" "a1.3:33" "invalid" "abstract" "21" "8" 2 "a1.3"
"2424" "a1.3:33" "invalid" "abstract" "18" "1" 2 "a1.3"
"2524" "a1.3:33" "invalid" "unbelievable" "23" "1" 4 "a1.3"
"274" "a1.3:36" "invalid" "abstract" "6" "3" 2 "a1.3"
"327" "a1.3:36" "valid" "abstract" "9" "5" 2 "a1.3"
"427" "a1.3:36" "invalid" "unbelievable" "11" "6" 2 "a1.3"
"527" "a1.3:36" "invalid" "unbelievable" "5" "3" 2 "a1.3"
"627" "a1.3:36" "invalid" "abstract" "12" "1" 4 "a1.3"
"727" "a1.3:36" "invalid" "abstract" "3" "6" 2 "a1.3"
"827" "a1.3:36" "valid" "believable" "4" "7" 4 "a1.3"
"927" "a1.3:36" "invalid" "believable" "13" "1" 4 "a1.3"
"1027" "a1.3:36" "invalid" "believable" "16" "6" 2 "a1.3"
"1127" "a1.3:36" "valid" "abstract" "21" "7" 3 "a1.3"
"1227" "a1.3:36" "invalid" "abstract" "18" "8" 4 "a1.3"
"1327" "a1.3:36" "valid" "believable" "22" "4" 4 "a1.3"
"1427" "a1.3:36" "valid" "abstract" "24" "2" 3 "a1.3"
"1527" "a1.3:36" "valid" "believable" "10" "2" 2 "a1.3"
"1627" "a1.3:36" "valid" "believable" "7" "5" 4 "a1.3"
"1727" "a1.3:36" "valid" "unbelievable" "20" "5" 3 "a1.3"
"1827" "a1.3:36" "invalid" "believable" "1" "8" 4 "a1.3"
"1927" "a1.3:36" "invalid" "unbelievable" "8" "8" 2 "a1.3"
"2027" "a1.3:36" "valid" "unbelievable" "14" "7" 4 "a1.3"
"2129" "a1.3:36" "invalid" "believable" "19" "3" 2 "a1.3"
"2228" "a1.3:36" "valid" "unbelievable" "17" "4" 4 "a1.3"
"2327" "a1.3:36" "valid" "unbelievable" "2" "2" 2 "a1.3"
"2427" "a1.3:36" "valid" "abstract" "15" "4" 3 "a1.3"
"2527" "a1.3:36" "invalid" "unbelievable" "23" "1" 2 "a1.3"
"276" "a1.3:38" "valid" "abstract" "6" "7" 4 "a1.3"
"329" "a1.3:38" "valid" "abstract" "24" "2" 5 "a1.3"
"429" "a1.3:38" "invalid" "believable" "4" "6" 3 "a1.3"
"529" "a1.3:38" "valid" "believable" "16" "2" 4 "a1.3"
"629" "a1.3:38" "valid" "believable" "22" "5" 5 "a1.3"
"729" "a1.3:38" "valid" "unbelievable" "14" "5" 4 "a1.3"
"829" "a1.3:38" "valid" "unbelievable" "8" "7" 2 "a1.3"
"929" "a1.3:38" "invalid" "unbelievable" "11" "1" 1 "a1.3"
"1029" "a1.3:38" "valid" "unbelievable" "5" "4" 4 "a1.3"
"1129" "a1.3:38" "invalid" "believable" "7" "1" 5 "a1.3"
"1229" "a1.3:38" "invalid" "abstract" "15" "1" 4 "a1.3"
"1329" "a1.3:38" "valid" "believable" "19" "4" 1 "a1.3"
"1429" "a1.3:38" "invalid" "unbelievable" "20" "8" 5 "a1.3"
"1529" "a1.3:38" "invalid" "believable" "1" "3" 2 "a1.3"
"1629" "a1.3:38" "invalid" "believable" "13" "8" 4 "a1.3"
"1729" "a1.3:38" "invalid" "unbelievable" "2" "6" 1 "a1.3"
"1829" "a1.3:38" "invalid" "abstract" "21" "8" 3 "a1.3"
"1929" "a1.3:38" "invalid" "abstract" "3" "3" 2 "a1.3"
"2029" "a1.3:38" "invalid" "abstract" "18" "6" 2 "a1.3"
"2131" "a1.3:38" "invalid" "unbelievable" "23" "3" 2 "a1.3"
"2230" "a1.3:38" "valid" "believable" "10" "7" 3 "a1.3"
"2329" "a1.3:38" "valid" "abstract" "12" "4" 2 "a1.3"
"2429" "a1.3:38" "valid" "abstract" "9" "5" 1 "a1.3"
"2529" "a1.3:38" "valid" "unbelievable" "17" "2" 5 "a1.3"
"277" "a1.3:39" "valid" "abstract" "15" "4" 3 "a1.3"
"330" "a1.3:39" "invalid" "believable" "16" "6" 5 "a1.3"
"430" "a1.3:39" "invalid" "unbelievable" "17" "6" 4 "a1.3"
"530" "a1.3:39" "valid" "abstract" "12" "5" 4 "a1.3"
"630" "a1.3:39" "invalid" "abstract" "9" "3" 3 "a1.3"
"730" "a1.3:39" "invalid" "abstract" "6" "1" 5 "a1.3"
"830" "a1.3:39" "invalid" "unbelievable" "20" "1" 4 "a1.3"
"930" "a1.3:39" "valid" "unbelievable" "14" "7" 4 "a1.3"
"1030" "a1.3:39" "valid" "believable" "1" "4" 5 "a1.3"
"1130" "a1.3:39" "invalid" "believable" "4" "1" 5 "a1.3"
"1230" "a1.3:39" "valid" "unbelievable" "11" "5" 2 "a1.3"
"1330" "a1.3:39" "invalid" "believable" "13" "8" 1 "a1.3"
"1430" "a1.3:39" "valid" "unbelievable" "23" "2" 4 "a1.3"
"1530" "a1.3:39" "valid" "believable" "19" "5" 4 "a1.3"
"1630" "a1.3:39" "valid" "unbelievable" "2" "4" 5 "a1.3"
"1730" "a1.3:39" "valid" "believable" "10" "2" 4 "a1.3"
"1830" "a1.3:39" "valid" "believable" "7" "7" 2 "a1.3"
"1930" "a1.3:39" "valid" "abstract" "21" "7" 2 "a1.3"
"2030" "a1.3:39" "invalid" "abstract" "24" "6" 5 "a1.3"
"2132" "a1.3:39" "invalid" "abstract" "18" "8" 3 "a1.3"
"2231" "a1.3:39" "invalid" "unbelievable" "5" "8" 4 "a1.3"
"2330" "a1.3:39" "invalid" "unbelievable" "8" "3" 2 "a1.3"
"2430" "a1.3:39" "valid" "abstract" "3" "2" 4 "a1.3"
"2530" "a1.3:39" "invalid" "believable" "22" "3" 4 "a1.3"
"280" "a1.3:41" "valid" "believable" "22" "4" 4 "a1.3"
"333" "a1.3:41" "invalid" "believable" "1" "6" 5 "a1.3"
"433" "a1.3:41" "invalid" "unbelievable" "20" "3" 4 "a1.3"
"533" "a1.3:41" "invalid" "believable" "13" "3" 1 "a1.3"
"633" "a1.3:41" "valid" "abstract" "9" "2" 3 "a1.3"
"733" "a1.3:41" "invalid" "unbelievable" "8" "6" 2 "a1.3"
"833" "a1.3:41" "invalid" "unbelievable" "2" "8" 5 "a1.3"
"933" "a1.3:41" "valid" "unbelievable" "11" "7" 1 "a1.3"
"1033" "a1.3:41" "invalid" "abstract" "12" "8" 3 "a1.3"
"1133" "a1.3:41" "valid" "abstract" "15" "7" 3 "a1.3"
"1233" "a1.3:41" "invalid" "abstract" "6" "1" 3 "a1.3"
"1333" "a1.3:41" "valid" "unbelievable" "17" "5" 2 "a1.3"
"1433" "a1.3:41" "invalid" "abstract" "21" "6" 3 "a1.3"
"1533" "a1.3:41" "valid" "abstract" "18" "4" 3 "a1.3"
"1633" "a1.3:41" "invalid" "unbelievable" "14" "1" 4 "a1.3"
"1733" "a1.3:41" "valid" "believable" "7" "2" 2 "a1.3"
"1833" "a1.3:41" "valid" "abstract" "3" "5" 3 "a1.3"
"1933" "a1.3:41" "invalid" "believable" "19" "8" 3 "a1.3"
"2033" "a1.3:41" "invalid" "believable" "10" "1" 5 "a1.3"
"2135" "a1.3:41" "valid" "believable" "16" "7" 4 "a1.3"
"2234" "a1.3:41" "valid" "unbelievable" "23" "2" 3 "a1.3"
"2333" "a1.3:41" "invalid" "abstract" "24" "3" 3 "a1.3"
"2433" "a1.3:41" "valid" "believable" "4" "5" 2 "a1.3"
"2533" "a1.3:41" "valid" "unbelievable" "5" "4" 4 "a1.3"
"281" "a1.3:42" "invalid" "unbelievable" "8" "3" 2 "a1.3"
"334" "a1.3:42" "invalid" "believable" "7" "6" 4 "a1.3"
"434" "a1.3:42" "invalid" "abstract" "12" "6" 4 "a1.3"
"534" "a1.3:42" "valid" "abstract" "3" "4" 3 "a1.3"
"634" "a1.3:42" "invalid" "abstract" "15" "1" 2 "a1.3"
"734" "a1.3:42" "valid" "unbelievable" "17" "7" 1 "a1.3"
"834" "a1.3:42" "valid" "abstract" "9" "2" 4 "a1.3"
"934" "a1.3:42" "valid" "unbelievable" "23" "5" 4 "a1.3"
"1034" "a1.3:42" "invalid" "unbelievable" "2" "8" 4 "a1.3"
"1134" "a1.3:42" "invalid" "abstract" "18" "3" 4 "a1.3"
"1234" "a1.3:42" "invalid" "believable" "13" "3" 1 "a1.3"
"1334" "a1.3:42" "invalid" "believable" "1" "8" 2 "a1.3"
"1434" "a1.3:42" "valid" "abstract" "6" "7" 4 "a1.3"
"1534" "a1.3:42" "invalid" "unbelievable" "20" "1" 5 "a1.3"
"1634" "a1.3:42" "valid" "unbelievable" "5" "4" 4 "a1.3"
"1734" "a1.3:42" "invalid" "believable" "22" "1" 4 "a1.3"
"1834" "a1.3:42" "valid" "believable" "10" "4" 5 "a1.3"
"1934" "a1.3:42" "valid" "believable" "4" "5" 4 "a1.3"
"2034" "a1.3:42" "valid" "abstract" "21" "5" 3 "a1.3"
"2136" "a1.3:42" "invalid" "unbelievable" "14" "6" 4 "a1.3"
"2235" "a1.3:42" "valid" "unbelievable" "11" "2" 2 "a1.3"
"2334" "a1.3:42" "invalid" "abstract" "24" "8" 2 "a1.3"
"2434" "a1.3:42" "valid" "believable" "16" "2" 4 "a1.3"
"2534" "a1.3:42" "valid" "believable" "19" "7" 5 "a1.3"
"282" "a1.3:43" "valid" "unbelievable" "11" "2" 3 "a1.3"
"335" "a1.3:43" "invalid" "abstract" "18" "1" 4 "a1.3"
"435" "a1.3:43" "invalid" "believable" "19" "3" 4 "a1.3"
"535" "a1.3:43" "invalid" "unbelievable" "2" "8" 2 "a1.3"
"635" "a1.3:43" "valid" "abstract" "12" "4" 4 "a1.3"
"735" "a1.3:43" "invalid" "unbelievable" "8" "6" 3 "a1.3"
"835" "a1.3:43" "invalid" "abstract" "6" "6" 2 "a1.3"
"935" "a1.3:43" "valid" "unbelievable" "17" "4" 4 "a1.3"
"1035" "a1.3:43" "invalid" "unbelievable" "23" "3" 3 "a1.3"
"1135" "a1.3:43" "invalid" "believable" "16" "8" 4 "a1.3"
"1235" "a1.3:43" "valid" "believable" "4" "7" 3 "a1.3"
"1335" "a1.3:43" "invalid" "unbelievable" "14" "1" 3 "a1.3"
"1435" "a1.3:43" "valid" "believable" "1" "2" 4 "a1.3"
"1535" "a1.3:43" "valid" "unbelievable" "5" "5" 4 "a1.3"
"1635" "a1.3:43" "valid" "unbelievable" "20" "7" 3 "a1.3"
"1735" "a1.3:43" "valid" "abstract" "3" "2" 2 "a1.3"
"1835" "a1.3:43" "invalid" "believable" "13" "6" 2 "a1.3"
"1935" "a1.3:43" "invalid" "abstract" "24" "3" 3 "a1.3"
"2035" "a1.3:43" "invalid" "abstract" "9" "8" 2 "a1.3"
"2137" "a1.3:43" "valid" "believable" "10" "5" 3 "a1.3"
"2236" "a1.3:43" "valid" "abstract" "15" "5" 4 "a1.3"
"2335" "a1.3:43" "invalid" "believable" "22" "1" 2 "a1.3"
"2435" "a1.3:43" "valid" "abstract" "21" "7" 3 "a1.3"
"2535" "a1.3:43" "valid" "believable" "7" "4" 2 "a1.3"
"285" "a1.3:46" "invalid" "believable" "19" "8" 3 "a1.3"
"338" "a1.3:46" "valid" "abstract" "12" "5" 2 "a1.3"
"438" "a1.3:46" "invalid" "abstract" "3" "8" 4 "a1.3"
"538" "a1.3:46" "invalid" "believable" "7" "6" 2 "a1.3"
"638" "a1.3:46" "valid" "believable" "16" "2" 4 "a1.3"
"738" "a1.3:46" "invalid" "believable" "10" "1" 3 "a1.3"
"838" "a1.3:46" "valid" "unbelievable" "2" "7" 1 "a1.3"
"938" "a1.3:46" "valid" "abstract" "6" "2" 5 "a1.3"
"1038" "a1.3:46" "valid" "unbelievable" "14" "2" 5 "a1.3"
"1138" "a1.3:46" "valid" "abstract" "15" "4" 4 "a1.3"
"1238" "a1.3:46" "invalid" "believable" "1" "3" 4 "a1.3"
"1338" "a1.3:46" "valid" "unbelievable" "20" "5" 1 "a1.3"
"1438" "a1.3:46" "invalid" "unbelievable" "17" "6" 3 "a1.3"
"1538" "a1.3:46" "valid" "believable" "22" "4" 4 "a1.3"
"1638" "a1.3:46" "invalid" "abstract" "21" "3" 2 "a1.3"
"1738" "a1.3:46" "valid" "believable" "13" "5" 3 "a1.3"
"1838" "a1.3:46" "invalid" "abstract" "24" "1" 2 "a1.3"
"1938" "a1.3:46" "invalid" "unbelievable" "5" "3" 4 "a1.3"
"2038" "a1.3:46" "valid" "unbelievable" "11" "4" 3 "a1.3"
"2140" "a1.3:46" "valid" "abstract" "9" "7" 2 "a1.3"
"2239" "a1.3:46" "valid" "believable" "4" "7" 1 "a1.3"
"2338" "a1.3:46" "invalid" "abstract" "18" "6" 5 "a1.3"
"2438" "a1.3:46" "invalid" "unbelievable" "23" "1" 4 "a1.3"
"2538" "a1.3:46" "invalid" "unbelievable" "8" "8" 3 "a1.3"
"286" "a1.3:47" "invalid" "unbelievable" "20" "1" 1 "a1.3"
"339" "a1.3:47" "invalid" "abstract" "15" "1" 3 "a1.3"
"439" "a1.3:47" "valid" "abstract" "12" "5" 3 "a1.3"
"539" "a1.3:47" "invalid" "believable" "4" "1" 4 "a1.3"
"639" "a1.3:47" "invalid" "abstract" "6" "3" 2 "a1.3"
"739" "a1.3:47" "valid" "abstract" "24" "2" 4 "a1.3"
"839" "a1.3:47" "valid" "believable" "19" "4" 5 "a1.3"
"939" "a1.3:47" "invalid" "abstract" "21" "8" 1 "a1.3"
"1039" "a1.3:47" "valid" "unbelievable" "2" "7" 4 "a1.3"
"1139" "a1.3:47" "valid" "believable" "10" "2" 5 "a1.3"
"1239" "a1.3:47" "invalid" "believable" "1" "6" 4 "a1.3"
"1339" "a1.3:47" "valid" "abstract" "9" "7" 2 "a1.3"
"1439" "a1.3:47" "valid" "abstract" "18" "4" 3 "a1.3"
"1539" "a1.3:47" "invalid" "believable" "7" "3" 4 "a1.3"
"1639" "a1.3:47" "invalid" "unbelievable" "11" "6" 4 "a1.3"
"1739" "a1.3:47" "invalid" "believable" "22" "8" 4 "a1.3"
"1839" "a1.3:47" "valid" "believable" "13" "7" 4 "a1.3"
"1939" "a1.3:47" "valid" "unbelievable" "23" "5" 2 "a1.3"
"2039" "a1.3:47" "invalid" "unbelievable" "5" "8" 4 "a1.3"
"2141" "a1.3:47" "valid" "believable" "16" "5" 5 "a1.3"
"2240" "a1.3:47" "invalid" "abstract" "3" "6" 4 "a1.3"
"2339" "a1.3:47" "invalid" "unbelievable" "17" "3" 2 "a1.3"
"2439" "a1.3:47" "valid" "unbelievable" "14" "4" 5 "a1.3"
"2539" "a1.3:47" "valid" "unbelievable" "8" "2" 1 "a1.3"
"288" "a1.3:49" "invalid" "abstract" "24" "1" 3 "a1.3"
"341" "a1.3:49" "valid" "believable" "4" "7" 2 "a1.3"
"441" "a1.3:49" "valid" "believable" "1" "2" 2 "a1.3"
"541" "a1.3:49" "invalid" "unbelievable" "20" "6" 1 "a1.3"
"641" "a1.3:49" "invalid" "believable" "19" "6" 4 "a1.3"
"741" "a1.3:49" "invalid" "abstract" "9" "3" 5 "a1.3"
"841" "a1.3:49" "invalid" "unbelievable" "2" "3" 2 "a1.3"
"941" "a1.3:49" "valid" "abstract" "6" "4" 4 "a1.3"
"1041" "a1.3:49" "invalid" "believable" "7" "3" 1 "a1.3"
"1141" "a1.3:49" "valid" "abstract" "18" "7" 2 "a1.3"
"1241" "a1.3:49" "valid" "unbelievable" "11" "5" 2 "a1.3"
"1341" "a1.3:49" "valid" "abstract" "15" "5" 2 "a1.3"
"1441" "a1.3:49" "invalid" "abstract" "12" "8" 5 "a1.3"
"1541" "a1.3:49" "invalid" "believable" "10" "1" 2 "a1.3"
"1641" "a1.3:49" "valid" "unbelievable" "23" "4" 4 "a1.3"
"1741" "a1.3:49" "valid" "unbelievable" "5" "7" 2 "a1.3"
"1841" "a1.3:49" "valid" "believable" "16" "5" 5 "a1.3"
"1941" "a1.3:49" "invalid" "unbelievable" "17" "1" 4 "a1.3"
"2041" "a1.3:49" "invalid" "believable" "13" "8" 4 "a1.3"
"2143" "a1.3:49" "valid" "unbelievable" "14" "2" 2 "a1.3"
"2242" "a1.3:49" "invalid" "abstract" "3" "6" 5 "a1.3"
"2341" "a1.3:49" "valid" "believable" "22" "4" 2 "a1.3"
"2441" "a1.3:49" "valid" "abstract" "21" "2" 4 "a1.3"
"2541" "a1.3:49" "invalid" "unbelievable" "8" "8" 1 "a1.3"
"291" "a1.3:51" "invalid" "believable" "1" "3" 1 "a1.3"
"344" "a1.3:51" "valid" "believable" "13" "4" 4 "a1.3"
"444" "a1.3:51" "valid" "unbelievable" "14" "7" 3 "a1.3"
"544" "a1.3:51" "valid" "abstract" "3" "5" 4 "a1.3"
"644" "a1.3:51" "invalid" "unbelievable" "23" "8" 2 "a1.3"
"744" "a1.3:51" "invalid" "abstract" "21" "8" 3 "a1.3"
"844" "a1.3:51" "valid" "abstract" "24" "4" 4 "a1.3"
"944" "a1.3:51" "valid" "believable" "10" "5" 4 "a1.3"
"1044" "a1.3:51" "valid" "believable" "19" "2" 2 "a1.3"
"1144" "a1.3:51" "valid" "unbelievable" "8" "5" 5 "a1.3"
"1244" "a1.3:51" "valid" "believable" "22" "7" 4 "a1.3"
"1344" "a1.3:51" "invalid" "believable" "4" "1" 2 "a1.3"
"1444" "a1.3:51" "valid" "abstract" "6" "7" 4 "a1.3"
"1544" "a1.3:51" "valid" "unbelievable" "2" "2" 2 "a1.3"
"1644" "a1.3:51" "invalid" "unbelievable" "20" "6" 1 "a1.3"
"1744" "a1.3:51" "valid" "abstract" "9" "2" 4 "a1.3"
"1844" "a1.3:51" "invalid" "believable" "7" "6" 3 "a1.3"
"1944" "a1.3:51" "invalid" "abstract" "12" "6" 2 "a1.3"
"2044" "a1.3:51" "valid" "unbelievable" "11" "4" 5 "a1.3"
"2146" "a1.3:51" "invalid" "unbelievable" "17" "3" 1 "a1.3"
"2245" "a1.3:51" "invalid" "unbelievable" "5" "1" 4 "a1.3"
"2344" "a1.3:51" "invalid" "believable" "16" "8" 4 "a1.3"
"2444" "a1.3:51" "invalid" "abstract" "15" "3" 5 "a1.3"
"2544" "a1.3:51" "invalid" "abstract" "18" "1" 4 "a1.3"
"294" "a1.3:54" "invalid" "believable" "19" "1" 2 "a1.3"
"347" "a1.3:54" "invalid" "believable" "7" "8" 3 "a1.3"
"447" "a1.3:54" "invalid" "unbelievable" "20" "1" 1 "a1.3"
"547" "a1.3:54" "invalid" "abstract" "18" "1" 3 "a1.3"
"647" "a1.3:54" "valid" "unbelievable" "2" "5" 3 "a1.3"
"747" "a1.3:54" "invalid" "abstract" "24" "3" 3 "a1.3"
"847" "a1.3:54" "valid" "unbelievable" "23" "4" 1 "a1.3"
"947" "a1.3:54" "valid" "believable" "16" "7" 4 "a1.3"
"1047" "a1.3:54" "invalid" "unbelievable" "14" "8" 4 "a1.3"
"1147" "a1.3:54" "invalid" "abstract" "21" "6" 3 "a1.3"
"1247" "a1.3:54" "valid" "unbelievable" "8" "7" 1 "a1.3"
"1347" "a1.3:54" "invalid" "unbelievable" "5" "6" 3 "a1.3"
"1447" "a1.3:54" "valid" "abstract" "3" "7" 3 "a1.3"
"1547" "a1.3:54" "invalid" "unbelievable" "17" "3" 1 "a1.3"
"1647" "a1.3:54" "valid" "unbelievable" "11" "2" 3 "a1.3"
"1747" "a1.3:54" "invalid" "believable" "1" "3" 4 "a1.3"
"1847" "a1.3:54" "valid" "abstract" "12" "5" 3 "a1.3"
"1947" "a1.3:54" "valid" "abstract" "6" "2" 3 "a1.3"
"2047" "a1.3:54" "valid" "believable" "10" "2" 4 "a1.3"
"2149" "a1.3:54" "valid" "believable" "4" "5" 3 "a1.3"
"2248" "a1.3:54" "valid" "believable" "22" "4" 3 "a1.3"
"2347" "a1.3:54" "invalid" "abstract" "9" "8" 3 "a1.3"
"2447" "a1.3:54" "valid" "abstract" "15" "4" 2 "a1.3"
"2547" "a1.3:54" "invalid" "believable" "13" "6" 1 "a1.3"
"296" "a1.3:56" "valid" "believable" "10" "5" 3 "a1.3"
"349" "a1.3:56" "invalid" "believable" "13" "8" 2 "a1.3"
"449" "a1.3:56" "invalid" "believable" "7" "3" 5 "a1.3"
"549" "a1.3:56" "valid" "abstract" "15" "4" 2 "a1.3"
"649" "a1.3:56" "valid" "believable" "1" "4" 5 "a1.3"
"749" "a1.3:56" "valid" "believable" "19" "7" 4 "a1.3"
"849" "a1.3:56" "valid" "unbelievable" "2" "2" 4 "a1.3"
"949" "a1.3:56" "invalid" "believable" "16" "1" 2 "a1.3"
"1049" "a1.3:56" "valid" "abstract" "24" "7" 2 "a1.3"
"1149" "a1.3:56" "invalid" "abstract" "3" "6" 4 "a1.3"
"1249" "a1.3:56" "invalid" "abstract" "9" "1" 4 "a1.3"
"1349" "a1.3:56" "valid" "abstract" "18" "2" 3 "a1.3"
"1449" "a1.3:56" "valid" "abstract" "21" "5" 2 "a1.3"
"1549" "a1.3:56" "invalid" "unbelievable" "14" "3" 5 "a1.3"
"1649" "a1.3:56" "valid" "unbelievable" "5" "5" 3 "a1.3"
"1749" "a1.3:56" "valid" "unbelievable" "11" "7" 1 "a1.3"
"1849" "a1.3:56" "valid" "unbelievable" "8" "4" 3 "a1.3"
"1949" "a1.3:56" "invalid" "believable" "22" "6" 5 "a1.3"
"2049" "a1.3:56" "valid" "believable" "4" "2" 3 "a1.3"
"2151" "a1.3:56" "invalid" "unbelievable" "17" "8" 1 "a1.3"
"2250" "a1.3:56" "invalid" "unbelievable" "23" "1" 2 "a1.3"
"2349" "a1.3:56" "invalid" "abstract" "6" "8" 4 "a1.3"
"2449" "a1.3:56" "invalid" "abstract" "12" "3" 2 "a1.3"
"2549" "a1.3:56" "invalid" "unbelievable" "20" "6" 4 "a1.3"
"297" "a1.3:57" "valid" "unbelievable" "20" "7" 5 "a1.3"
"350" "a1.3:57" "invalid" "believable" "4" "3" 2 "a1.3"
"450" "a1.3:57" "valid" "abstract" "21" "7" 3 "a1.3"
"550" "a1.3:57" "valid" "believable" "1" "4" 4 "a1.3"
"650" "a1.3:57" "invalid" "unbelievable" "17" "6" 4 "a1.3"
"750" "a1.3:57" "invalid" "unbelievable" "11" "3" 4 "a1.3"
"850" "a1.3:57" "invalid" "abstract" "9" "1" 5 "a1.3"
"950" "a1.3:57" "invalid" "believable" "19" "8" 5 "a1.3"
"1050" "a1.3:57" "invalid" "abstract" "6" "3" 4 "a1.3"
"1150" "a1.3:57" "valid" "unbelievable" "14" "5" 2 "a1.3"
"1250" "a1.3:57" "valid" "abstract" "3" "5" 4 "a1.3"
"1350" "a1.3:57" "invalid" "believable" "22" "1" 5 "a1.3"
"1450" "a1.3:57" "valid" "believable" "10" "7" 3 "a1.3"
"1550" "a1.3:57" "invalid" "abstract" "15" "6" 1 "a1.3"
"1650" "a1.3:57" "invalid" "believable" "13" "6" 2 "a1.3"
"1750" "a1.3:57" "valid" "unbelievable" "5" "2" 3 "a1.3"
"1850" "a1.3:57" "valid" "believable" "7" "5" 3 "a1.3"
"1950" "a1.3:57" "invalid" "abstract" "12" "8" 5 "a1.3"
"2050" "a1.3:57" "valid" "abstract" "18" "2" 4 "a1.3"
"2152" "a1.3:57" "valid" "unbelievable" "8" "4" 3 "a1.3"
"2251" "a1.3:57" "invalid" "unbelievable" "2" "8" 2 "a1.3"
"2350" "a1.3:57" "valid" "believable" "16" "2" 4 "a1.3"
"2450" "a1.3:57" "invalid" "unbelievable" "23" "1" 2 "a1.3"
"2550" "a1.3:57" "valid" "abstract" "24" "4" 4 "a1.3"
"299" "a1.3:59" "valid" "believable" "1" "7" 2 "a1.3"
"352" "a1.3:59" "invalid" "believable" "13" "8" 4 "a1.3"
"452" "a1.3:59" "valid" "unbelievable" "23" "7" 1 "a1.3"
"552" "a1.3:59" "valid" "unbelievable" "17" "5" 4 "a1.3"
"652" "a1.3:59" "valid" "unbelievable" "2" "2" 2 "a1.3"
"752" "a1.3:59" "invalid" "believable" "4" "1" 2 "a1.3"
"852" "a1.3:59" "invalid" "unbelievable" "8" "8" 2 "a1.3"
"952" "a1.3:59" "invalid" "believable" "10" "3" 2 "a1.3"
"1052" "a1.3:59" "valid" "believable" "7" "2" 4 "a1.3"
"1152" "a1.3:59" "invalid" "abstract" "6" "3" 3 "a1.3"
"1252" "a1.3:59" "valid" "believable" "16" "5" 2 "a1.3"
"1352" "a1.3:59" "invalid" "abstract" "21" "8" 3 "a1.3"
"1452" "a1.3:59" "valid" "abstract" "3" "2" 2 "a1.3"
"1552" "a1.3:59" "invalid" "unbelievable" "20" "3" 4 "a1.3"
"1652" "a1.3:59" "valid" "believable" "19" "4" 5 "a1.3"
"1752" "a1.3:59" "valid" "unbelievable" "5" "4" 5 "a1.3"
"1852" "a1.3:59" "invalid" "believable" "22" "6" 2 "a1.3"
"1952" "a1.3:59" "valid" "abstract" "18" "7" 2 "a1.3"
"2052" "a1.3:59" "valid" "abstract" "24" "5" 2 "a1.3"
"2154" "a1.3:59" "invalid" "abstract" "9" "6" 2 "a1.3"
"2253" "a1.3:59" "valid" "abstract" "15" "4" 2 "a1.3"
"2352" "a1.3:59" "invalid" "unbelievable" "14" "6" 4 "a1.3"
"2452" "a1.3:59" "invalid" "abstract" "12" "1" 2 "a1.3"
"2552" "a1.3:59" "invalid" "unbelievable" "11" "1" 4 "a1.3"
"2100" "a1.3:6" "invalid" "unbelievable" "17" "8" 2 "a1.3"
"353" "a1.3:6" "valid" "abstract" "9" "7" 4 "a1.3"
"453" "a1.3:6" "invalid" "abstract" "3" "8" 3 "a1.3"
"553" "a1.3:6" "invalid" "unbelievable" "23" "6" 4 "a1.3"
"653" "a1.3:6" "invalid" "abstract" "15" "1" 4 "a1.3"
"753" "a1.3:6" "valid" "believable" "22" "7" 2 "a1.3"
"853" "a1.3:6" "valid" "abstract" "6" "5" 4 "a1.3"
"953" "a1.3:6" "valid" "unbelievable" "20" "2" 3 "a1.3"
"1053" "a1.3:6" "valid" "believable" "13" "2" 2 "a1.3"
"1153" "a1.3:6" "valid" "abstract" "18" "2" 2 "a1.3"
"1253" "a1.3:6" "invalid" "believable" "4" "6" 4 "a1.3"
"1353" "a1.3:6" "invalid" "believable" "19" "1" 4 "a1.3"
"1453" "a1.3:6" "valid" "unbelievable" "8" "4" 2 "a1.3"
"1553" "a1.3:6" "invalid" "believable" "7" "8" 3 "a1.3"
"1653" "a1.3:6" "valid" "believable" "1" "5" 2 "a1.3"
"1753" "a1.3:6" "invalid" "believable" "10" "3" 2 "a1.3"
"1853" "a1.3:6" "valid" "unbelievable" "2" "5" 4 "a1.3"
"1953" "a1.3:6" "invalid" "unbelievable" "14" "3" 3 "a1.3"
"2053" "a1.3:6" "valid" "believable" "16" "4" 4 "a1.3"
"2155" "a1.3:6" "valid" "unbelievable" "5" "7" 4 "a1.3"
"2254" "a1.3:6" "invalid" "abstract" "24" "3" 4 "a1.3"
"2353" "a1.3:6" "invalid" "unbelievable" "11" "1" 4 "a1.3"
"2453" "a1.3:6" "invalid" "abstract" "21" "6" 5 "a1.3"
"2553" "a1.3:6" "valid" "abstract" "12" "4" 4 "a1.3"
"2103" "a1.3:62" "invalid" "unbelievable" "5" "1" 4 "a1.3"
"356" "a1.3:62" "valid" "believable" "13" "4" 3 "a1.3"
"456" "a1.3:62" "invalid" "unbelievable" "8" "6" 5 "a1.3"
"556" "a1.3:62" "valid" "believable" "16" "2" 1 "a1.3"
"656" "a1.3:62" "invalid" "believable" "4" "8" 1 "a1.3"
"756" "a1.3:62" "valid" "unbelievable" "11" "7" 3 "a1.3"
"856" "a1.3:62" "valid" "abstract" "12" "7" 2 "a1.3"
"956" "a1.3:62" "invalid" "believable" "1" "6" 3 "a1.3"
"1056" "a1.3:62" "invalid" "believable" "22" "3" 3 "a1.3"
"1156" "a1.3:62" "invalid" "unbelievable" "2" "3" 4 "a1.3"
"1256" "a1.3:62" "valid" "unbelievable" "17" "2" 4 "a1.3"
"1356" "a1.3:62" "invalid" "abstract" "18" "8" 1 "a1.3"
"1456" "a1.3:62" "valid" "abstract" "15" "4" 1 "a1.3"
"1556" "a1.3:62" "invalid" "abstract" "3" "1" 4 "a1.3"
"1656" "a1.3:62" "invalid" "abstract" "6" "6" 3 "a1.3"
"1756" "a1.3:62" "valid" "believable" "10" "5" 5 "a1.3"
"1856" "a1.3:62" "valid" "unbelievable" "20" "4" 4 "a1.3"
"1956" "a1.3:62" "valid" "abstract" "9" "2" 1 "a1.3"
"2056" "a1.3:62" "invalid" "abstract" "24" "3" 2 "a1.3"
"2158" "a1.3:62" "valid" "abstract" "21" "5" 1 "a1.3"
"2257" "a1.3:62" "invalid" "unbelievable" "14" "8" 4 "a1.3"
"2356" "a1.3:62" "valid" "unbelievable" "23" "5" 1 "a1.3"
"2456" "a1.3:62" "valid" "believable" "19" "7" 3 "a1.3"
"2556" "a1.3:62" "invalid" "believable" "7" "1" 5 "a1.3"
"2105" "a1.3:8" "valid" "believable" "13" "5" 1 "a1.3"
"358" "a1.3:8" "valid" "unbelievable" "20" "4" 1 "a1.3"
"458" "a1.3:8" "valid" "believable" "1" "7" 5 "a1.3"
"558" "a1.3:8" "valid" "unbelievable" "8" "7" 4 "a1.3"
"658" "a1.3:8" "invalid" "unbelievable" "17" "8" 1 "a1.3"
"758" "a1.3:8" "invalid" "unbelievable" "5" "1" 4 "a1.3"
"858" "a1.3:8" "valid" "abstract" "12" "2" 4 "a1.3"
"958" "a1.3:8" "invalid" "unbelievable" "23" "3" 4 "a1.3"
"1058" "a1.3:8" "valid" "abstract" "18" "7" 3 "a1.3"
"1158" "a1.3:8" "invalid" "believable" "10" "8" 2 "a1.3"
"1258" "a1.3:8" "invalid" "abstract" "3" "8" 5 "a1.3"
"1358" "a1.3:8" "invalid" "believable" "7" "1" 1 "a1.3"
"1458" "a1.3:8" "valid" "believable" "19" "4" 4 "a1.3"
"1558" "a1.3:8" "invalid" "unbelievable" "2" "6" 4 "a1.3"
"1658" "a1.3:8" "valid" "unbelievable" "14" "5" 3 "a1.3"
"1758" "a1.3:8" "invalid" "abstract" "24" "1" 4 "a1.3"
"1858" "a1.3:8" "valid" "unbelievable" "11" "2" 1 "a1.3"
"1958" "a1.3:8" "valid" "abstract" "6" "5" 5 "a1.3"
"2058" "a1.3:8" "invalid" "believable" "22" "3" 5 "a1.3"
"2160" "a1.3:8" "invalid" "believable" "4" "6" 5 "a1.3"
"2259" "a1.3:8" "invalid" "abstract" "21" "3" 1 "a1.3"
"2358" "a1.3:8" "valid" "believable" "16" "2" 4 "a1.3"
"2458" "a1.3:8" "valid" "abstract" "9" "4" 1 "a1.3"
"2558" "a1.3:8" "invalid" "abstract" "15" "6" 4 "a1.3"
"2106" "a1.3:9" "invalid" "abstract" "12" "6" 3 "a1.3"
"359" "a1.3:9" "invalid" "unbelievable" "11" "8" 4 "a1.3"
"459" "a1.3:9" "invalid" "believable" "10" "8" 4 "a1.3"
"559" "a1.3:9" "valid" "abstract" "18" "4" 4 "a1.3"
"659" "a1.3:9" "valid" "unbelievable" "5" "2" 3 "a1.3"
"759" "a1.3:9" "invalid" "believable" "1" "6" 5 "a1.3"
"859" "a1.3:9" "invalid" "abstract" "9" "1" 5 "a1.3"
"959" "a1.3:9" "valid" "abstract" "21" "7" 3 "a1.3"
"1059" "a1.3:9" "valid" "abstract" "6" "2" 3 "a1.3"
"1159" "a1.3:9" "invalid" "abstract" "3" "3" 2 "a1.3"
"1259" "a1.3:9" "invalid" "abstract" "24" "8" 4 "a1.3"
"1359" "a1.3:9" "valid" "believable" "22" "2" 4 "a1.3"
"1459" "a1.3:9" "valid" "believable" "13" "4" 2 "a1.3"
"1559" "a1.3:9" "valid" "unbelievable" "14" "7" 4 "a1.3"
"1659" "a1.3:9" "invalid" "believable" "4" "3" 5 "a1.3"
"1759" "a1.3:9" "invalid" "unbelievable" "17" "1" 4 "a1.3"
"1859" "a1.3:9" "valid" "unbelievable" "2" "4" 4 "a1.3"
"1959" "a1.3:9" "invalid" "unbelievable" "8" "6" 2 "a1.3"
"2059" "a1.3:9" "valid" "believable" "7" "5" 5 "a1.3"
"2161" "a1.3:9" "valid" "unbelievable" "23" "5" 2 "a1.3"
"2260" "a1.3:9" "valid" "believable" "19" "7" 4 "a1.3"
"2359" "a1.3:9" "invalid" "unbelievable" "20" "3" 5 "a1.3"
"2459" "a1.3:9" "valid" "abstract" "15" "5" 5 "a1.3"
"2559" "a1.3:9" "invalid" "believable" "16" "1" 5 "a1.3"
"2107" "a1.4:1" "valid" "unbelievable" "23" "4" 4 "a1.4"
"3100" "a1.4:1" "valid" "unbelievable" "8" "2" 3 "a1.4"
"4100" "a1.4:1" "valid" "unbelievable" "2" "7" 4 "a1.4"
"5100" "a1.4:1" "invalid" "believable" "4" "3" 5 "a1.4"
"6100" "a1.4:1" "valid" "believable" "7" "5" 5 "a1.4"
"7100" "a1.4:1" "valid" "believable" "22" "2" 2 "a1.4"
"8100" "a1.4:1" "invalid" "believable" "10" "6" 1 "a1.4"
"9100" "a1.4:1" "invalid" "believable" "13" "1" 3 "a1.4"
"10100" "a1.4:1" "invalid" "unbelievable" "5" "1" 5 "a1.4"
"11100" "a1.4:1" "valid" "believable" "1" "4" 1 "a1.4"
"12100" "a1.4:1" "invalid" "unbelievable" "14" "3" 3 "a1.4"
"13100" "a1.4:1" "valid" "unbelievable" "11" "5" 3 "a1.4"
"14100" "a1.4:1" "invalid" "unbelievable" "17" "6" 4 "a1.4"
"15100" "a1.4:1" "valid" "believable" "16" "7" 3 "a1.4"
"16100" "a1.4:1" "invalid" "believable" "19" "8" 1 "a1.4"
"17100" "a1.4:1" "invalid" "unbelievable" "20" "8" 4 "a1.4"
"2110" "a1.4:14" "valid" "believable" "16" "7" 2 "a1.4"
"31" "a1.4:14" "invalid" "unbelievable" "5" "8" 2 "a1.4"
"41" "a1.4:14" "valid" "believable" "10" "5" 5 "a1.4"
"51" "a1.4:14" "valid" "unbelievable" "23" "5" 4 "a1.4"
"61" "a1.4:14" "valid" "unbelievable" "8" "2" 4 "a1.4"
"71" "a1.4:14" "invalid" "unbelievable" "14" "6" 3 "a1.4"
"81" "a1.4:14" "invalid" "unbelievable" "2" "1" 2 "a1.4"
"91" "a1.4:14" "valid" "believable" "7" "2" 2 "a1.4"
"101" "a1.4:14" "invalid" "believable" "4" "3" 3 "a1.4"
"111" "a1.4:14" "valid" "unbelievable" "11" "7" 4 "a1.4"
"121" "a1.4:14" "invalid" "believable" "13" "8" 4 "a1.4"
"131" "a1.4:14" "valid" "unbelievable" "17" "4" 2 "a1.4"
"141" "a1.4:14" "valid" "believable" "22" "4" 4 "a1.4"
"151" "a1.4:14" "invalid" "believable" "19" "1" 3 "a1.4"
"161" "a1.4:14" "invalid" "unbelievable" "20" "3" 4 "a1.4"
"171" "a1.4:14" "invalid" "believable" "1" "6" 4 "a1.4"
"2211" "a1.4:144" "valid" "believable" "1" "5" 3 "a1.4"
"3211" "a1.4:144" "valid" "believable" "19" "7" 1 "a1.4"
"4211" "a1.4:144" "valid" "unbelievable" "23" "5" 2 "a1.4"
"5211" "a1.4:144" "invalid" "unbelievable" "8" "1" 2 "a1.4"
"6211" "a1.4:144" "invalid" "believable" "10" "6" 4 "a1.4"
"7211" "a1.4:144" "valid" "believable" "22" "4" 4 "a1.4"
"8211" "a1.4:144" "valid" "unbelievable" "20" "2" 5 "a1.4"
"9211" "a1.4:144" "invalid" "believable" "13" "8" 2 "a1.4"
"10211" "a1.4:144" "invalid" "unbelievable" "11" "3" 4 "a1.4"
"11211" "a1.4:144" "invalid" "believable" "16" "3" 4 "a1.4"
"12211" "a1.4:144" "invalid" "unbelievable" "17" "6" 1 "a1.4"
"13211" "a1.4:144" "invalid" "believable" "4" "1" 2 "a1.4"
"14211" "a1.4:144" "valid" "believable" "7" "2" 1 "a1.4"
"15211" "a1.4:144" "invalid" "unbelievable" "14" "8" 4 "a1.4"
"16211" "a1.4:144" "valid" "unbelievable" "5" "7" 4 "a1.4"
"17211" "a1.4:144" "valid" "unbelievable" "2" "4" 1 "a1.4"
"2313" "a1.4:16" "valid" "unbelievable" "11" "2" 2 "a1.4"
"33" "a1.4:16" "invalid" "believable" "13" "6" 2 "a1.4"
"43" "a1.4:16" "valid" "unbelievable" "17" "4" 2 "a1.4"
"53" "a1.4:16" "valid" "unbelievable" "14" "7" 3 "a1.4"
"63" "a1.4:16" "invalid" "unbelievable" "23" "6" 2 "a1.4"
"73" "a1.4:16" "valid" "believable" "19" "5" 4 "a1.4"
"83" "a1.4:16" "valid" "believable" "10" "7" 4 "a1.4"
"93" "a1.4:16" "invalid" "unbelievable" "5" "8" 4 "a1.4"
"103" "a1.4:16" "invalid" "unbelievable" "2" "3" 4 "a1.4"
"113" "a1.4:16" "valid" "believable" "7" "2" 2 "a1.4"
"123" "a1.4:16" "invalid" "believable" "22" "1" 4 "a1.4"
"133" "a1.4:16" "valid" "unbelievable" "20" "5" 2 "a1.4"
"143" "a1.4:16" "valid" "believable" "4" "4" 2 "a1.4"
"153" "a1.4:16" "invalid" "believable" "1" "8" 2 "a1.4"
"163" "a1.4:16" "invalid" "believable" "16" "3" 4 "a1.4"
"173" "a1.4:16" "invalid" "unbelievable" "8" "1" 3 "a1.4"
"2413" "a1.4:17" "invalid" "unbelievable" "17" "8" 3 "a1.4"
"3411" "a1.4:17" "invalid" "believable" "22" "1" 4 "a1.4"
"4411" "a1.4:17" "invalid" "unbelievable" "5" "6" 3 "a1.4"
"5412" "a1.4:17" "valid" "believable" "10" "2" 4 "a1.4"
"6411" "a1.4:17" "invalid" "unbelievable" "23" "3" 3 "a1.4"
"7411" "a1.4:17" "invalid" "believable" "16" "6" 2 "a1.4"
"8411" "a1.4:17" "valid" "unbelievable" "14" "4" 4 "a1.4"
"9411" "a1.4:17" "valid" "unbelievable" "20" "5" 4 "a1.4"
"10411" "a1.4:17" "invalid" "unbelievable" "11" "1" 4 "a1.4"
"11411" "a1.4:17" "valid" "unbelievable" "2" "2" 5 "a1.4"
"12411" "a1.4:17" "invalid" "believable" "7" "3" 3 "a1.4"
"13411" "a1.4:17" "valid" "believable" "1" "5" 4 "a1.4"
"14411" "a1.4:17" "invalid" "believable" "19" "8" 4 "a1.4"
"15411" "a1.4:17" "valid" "believable" "13" "7" 4 "a1.4"
"16411" "a1.4:17" "valid" "believable" "4" "4" 4 "a1.4"
"17411" "a1.4:17" "valid" "unbelievable" "8" "7" 5 "a1.4"
"2513" "a1.4:18" "valid" "unbelievable" "5" "2" 4 "a1.4"
"35" "a1.4:18" "valid" "unbelievable" "20" "7" 5 "a1.4"
"45" "a1.4:18" "invalid" "unbelievable" "23" "6" 4 "a1.4"
"55" "a1.4:18" "invalid" "believable" "19" "3" 3 "a1.4"
"65" "a1.4:18" "valid" "believable" "4" "7" 2 "a1.4"
"75" "a1.4:18" "valid" "believable" "10" "5" 2 "a1.4"
"85" "a1.4:18" "valid" "believable" "13" "2" 2 "a1.4"
"95" "a1.4:18" "invalid" "unbelievable" "17" "8" 1 "a1.4"
"105" "a1.4:18" "invalid" "believable" "7" "1" 1 "a1.4"
"115" "a1.4:18" "invalid" "unbelievable" "11" "3" 3 "a1.4"
"125" "a1.4:18" "invalid" "believable" "16" "8" 4 "a1.4"
"135" "a1.4:18" "valid" "believable" "22" "4" 4 "a1.4"
"145" "a1.4:18" "invalid" "believable" "1" "6" 5 "a1.4"
"155" "a1.4:18" "valid" "unbelievable" "2" "5" 3 "a1.4"
"165" "a1.4:18" "invalid" "unbelievable" "14" "1" 2 "a1.4"
"175" "a1.4:18" "valid" "unbelievable" "8" "4" 3 "a1.4"
"26" "a1.4:20" "invalid" "unbelievable" "20" "1" 2 "a1.4"
"36" "a1.4:20" "valid" "unbelievable" "14" "7" 1 "a1.4"
"46" "a1.4:20" "valid" "unbelievable" "17" "2" 1 "a1.4"
"56" "a1.4:20" "valid" "believable" "16" "2" 3 "a1.4"
"66" "a1.4:20" "invalid" "unbelievable" "5" "6" 2 "a1.4"
"76" "a1.4:20" "valid" "unbelievable" "8" "5" 4 "a1.4"
"86" "a1.4:20" "invalid" "believable" "22" "1" 1 "a1.4"
"96" "a1.4:20" "valid" "believable" "19" "7" 4 "a1.4"
"106" "a1.4:20" "invalid" "believable" "1" "6" 1 "a1.4"
"116" "a1.4:20" "valid" "unbelievable" "2" "4" 5 "a1.4"
"126" "a1.4:20" "valid" "believable" "4" "4" 4 "a1.4"
"136" "a1.4:20" "invalid" "unbelievable" "23" "8" 4 "a1.4"
"146" "a1.4:20" "valid" "believable" "7" "5" 3 "a1.4"
"156" "a1.4:20" "invalid" "unbelievable" "11" "3" 4 "a1.4"
"166" "a1.4:20" "invalid" "believable" "13" "8" 1 "a1.4"
"176" "a1.4:20" "invalid" "believable" "10" "3" 1 "a1.4"
"2711" "a1.4:21" "invalid" "believable" "16" "6" 3 "a1.4"
"3711" "a1.4:21" "invalid" "unbelievable" "5" "8" 3 "a1.4"
"4712" "a1.4:21" "invalid" "unbelievable" "8" "6" 4 "a1.4"
"5711" "a1.4:21" "invalid" "believable" "10" "8" 2 "a1.4"
"6711" "a1.4:21" "valid" "believable" "13" "4" 2 "a1.4"
"7711" "a1.4:21" "valid" "unbelievable" "17" "2" 2 "a1.4"
"8711" "a1.4:21" "invalid" "unbelievable" "2" "1" 4 "a1.4"
"9711" "a1.4:21" "invalid" "unbelievable" "20" "3" 3 "a1.4"
"10711" "a1.4:21" "valid" "believable" "19" "2" 4 "a1.4"
"11711" "a1.4:21" "valid" "believable" "22" "5" 4 "a1.4"
"12711" "a1.4:21" "valid" "unbelievable" "11" "4" 2 "a1.4"
"13711" "a1.4:21" "valid" "unbelievable" "14" "7" 4 "a1.4"
"14711" "a1.4:21" "invalid" "believable" "1" "1" 5 "a1.4"
"15711" "a1.4:21" "invalid" "believable" "4" "3" 4 "a1.4"
"16711" "a1.4:21" "valid" "unbelievable" "23" "5" 4 "a1.4"
"17711" "a1.4:21" "valid" "believable" "7" "7" 2 "a1.4"
"28" "a1.4:22" "valid" "believable" "16" "7" 4 "a1.4"
"38" "a1.4:22" "invalid" "unbelievable" "11" "3" 4 "a1.4"
"48" "a1.4:22" "valid" "unbelievable" "8" "5" 4 "a1.4"
"58" "a1.4:22" "invalid" "unbelievable" "14" "1" 4 "a1.4"
"68" "a1.4:22" "valid" "believable" "4" "4" 4 "a1.4"
"78" "a1.4:22" "valid" "believable" "1" "2" 3 "a1.4"
"88" "a1.4:22" "invalid" "believable" "10" "1" 3 "a1.4"
"98" "a1.4:22" "valid" "unbelievable" "17" "7" 4 "a1.4"
"108" "a1.4:22" "invalid" "believable" "19" "8" 4 "a1.4"
"118" "a1.4:22" "invalid" "unbelievable" "5" "6" 3 "a1.4"
"128" "a1.4:22" "invalid" "unbelievable" "20" "8" 4 "a1.4"
"138" "a1.4:22" "valid" "believable" "13" "5" 4 "a1.4"
"148" "a1.4:22" "invalid" "believable" "7" "3" 3 "a1.4"
"158" "a1.4:22" "valid" "unbelievable" "23" "4" 3 "a1.4"
"168" "a1.4:22" "valid" "unbelievable" "2" "2" 3 "a1.4"
"178" "a1.4:22" "invalid" "believable" "22" "6" 4 "a1.4"
"2910" "a1.4:24" "valid" "believable" "10" "4" 2 "a1.4"
"39" "a1.4:24" "invalid" "unbelievable" "20" "8" 2 "a1.4"
"49" "a1.4:24" "valid" "unbelievable" "17" "4" 2 "a1.4"
"59" "a1.4:24" "invalid" "believable" "22" "8" 4 "a1.4"
"69" "a1.4:24" "invalid" "unbelievable" "11" "3" 2 "a1.4"
"79" "a1.4:24" "invalid" "unbelievable" "14" "6" 3 "a1.4"
"89" "a1.4:24" "invalid" "believable" "13" "6" 2 "a1.4"
"99" "a1.4:24" "valid" "believable" "16" "7" 2 "a1.4"
"109" "a1.4:24" "valid" "believable" "19" "5" 4 "a1.4"
"119" "a1.4:24" "valid" "unbelievable" "5" "2" 4 "a1.4"
"129" "a1.4:24" "valid" "unbelievable" "23" "5" 4 "a1.4"
"139" "a1.4:24" "invalid" "unbelievable" "8" "1" 2 "a1.4"
"149" "a1.4:24" "invalid" "believable" "7" "3" 2 "a1.4"
"159" "a1.4:24" "valid" "unbelievable" "2" "7" 2 "a1.4"
"169" "a1.4:24" "invalid" "believable" "4" "1" 2 "a1.4"
"179" "a1.4:24" "valid" "believable" "1" "2" 2 "a1.4"
"210" "a1.4:26" "invalid" "unbelievable" "17" "6" 2 "a1.4"
"310" "a1.4:26" "valid" "believable" "10" "7" 4 "a1.4"
"410" "a1.4:26" "valid" "believable" "13" "5" 4 "a1.4"
"510" "a1.4:26" "invalid" "believable" "1" "1" 3 "a1.4"
"610" "a1.4:26" "invalid" "unbelievable" "11" "8" 2 "a1.4"
"710" "a1.4:26" "valid" "unbelievable" "8" "5" 5 "a1.4"
"810" "a1.4:26" "valid" "unbelievable" "2" "4" 3 "a1.4"
"910" "a1.4:26" "invalid" "believable" "19" "3" 1 "a1.4"
"1010" "a1.4:26" "invalid" "believable" "16" "6" 4 "a1.4"
"1110" "a1.4:26" "valid" "unbelievable" "5" "2" 3 "a1.4"
"1210" "a1.4:26" "invalid" "unbelievable" "20" "3" 1 "a1.4"
"1310" "a1.4:26" "valid" "believable" "22" "2" 2 "a1.4"
"1410" "a1.4:26" "invalid" "believable" "4" "8" 1 "a1.4"
"1510" "a1.4:26" "valid" "unbelievable" "23" "7" 2 "a1.4"
"1610" "a1.4:26" "invalid" "unbelievable" "14" "1" 1 "a1.4"
"1710" "a1.4:26" "valid" "believable" "7" "4" 1 "a1.4"
"211" "a1.4:27" "invalid" "believable" "1" "8" 3 "a1.4"
"3115" "a1.4:27" "invalid" "unbelievable" "2" "1" 4 "a1.4"
"4112" "a1.4:27" "invalid" "believable" "16" "1" 4 "a1.4"
"5112" "a1.4:27" "valid" "unbelievable" "8" "4" 2 "a1.4"
"6112" "a1.4:27" "valid" "believable" "22" "5" 3 "a1.4"
"7115" "a1.4:27" "invalid" "unbelievable" "20" "3" 4 "a1.4"
"8112" "a1.4:27" "valid" "believable" "13" "2" 3 "a1.4"
"9112" "a1.4:27" "valid" "believable" "10" "4" 4 "a1.4"
"10112" "a1.4:27" "invalid" "believable" "7" "6" 4 "a1.4"
"11112" "a1.4:27" "valid" "unbelievable" "11" "2" 5 "a1.4"
"12112" "a1.4:27" "valid" "unbelievable" "14" "7" 2 "a1.4"
"13112" "a1.4:27" "invalid" "believable" "4" "3" 2 "a1.4"
"14112" "a1.4:27" "invalid" "unbelievable" "23" "8" 3 "a1.4"
"15112" "a1.4:27" "invalid" "unbelievable" "17" "6" 4 "a1.4"
"16112" "a1.4:27" "valid" "unbelievable" "5" "5" 4 "a1.4"
"17112" "a1.4:27" "valid" "believable" "19" "7" 4 "a1.4"
"2127" "a1.4:3" "invalid" "unbelievable" "17" "8" 3 "a1.4"
"3122" "a1.4:3" "invalid" "believable" "16" "1" 4 "a1.4"
"4122" "a1.4:3" "valid" "unbelievable" "11" "5" 4 "a1.4"
"5122" "a1.4:3" "invalid" "believable" "7" "3" 2 "a1.4"
"6122" "a1.4:3" "valid" "believable" "1" "5" 5 "a1.4"
"7122" "a1.4:3" "valid" "unbelievable" "23" "7" 4 "a1.4"
"8122" "a1.4:3" "valid" "unbelievable" "8" "2" 2 "a1.4"
"9122" "a1.4:3" "invalid" "believable" "13" "8" 4 "a1.4"
"10122" "a1.4:3" "valid" "unbelievable" "2" "4" 5 "a1.4"
"11122" "a1.4:3" "valid" "believable" "19" "2" 1 "a1.4"
"12122" "a1.4:3" "invalid" "unbelievable" "5" "6" 5 "a1.4"
"13122" "a1.4:3" "invalid" "unbelievable" "20" "1" 5 "a1.4"
"14122" "a1.4:3" "invalid" "believable" "4" "6" 1 "a1.4"
"15122" "a1.4:3" "valid" "believable" "10" "7" 3 "a1.4"
"16122" "a1.4:3" "invalid" "unbelievable" "14" "3" 4 "a1.4"
"17122" "a1.4:3" "valid" "believable" "22" "4" 2 "a1.4"
"213" "a1.4:28" "invalid" "believable" "13" "8" 3 "a1.4"
"313" "a1.4:28" "invalid" "unbelievable" "11" "3" 2 "a1.4"
"413" "a1.4:28" "valid" "unbelievable" "17" "5" 4 "a1.4"
"513" "a1.4:28" "valid" "believable" "10" "7" 4 "a1.4"
"613" "a1.4:28" "invalid" "believable" "7" "6" 5 "a1.4"
"713" "a1.4:28" "valid" "unbelievable" "5" "4" 4 "a1.4"
"813" "a1.4:28" "valid" "believable" "22" "4" 4 "a1.4"
"913" "a1.4:28" "valid" "unbelievable" "20" "7" 1 "a1.4"
"1013" "a1.4:28" "invalid" "believable" "16" "1" 2 "a1.4"
"1113" "a1.4:28" "valid" "unbelievable" "8" "2" 2 "a1.4"
"1213" "a1.4:28" "invalid" "unbelievable" "14" "8" 3 "a1.4"
"1313" "a1.4:28" "valid" "believable" "19" "2" 1 "a1.4"
"1413" "a1.4:28" "valid" "believable" "4" "5" 1 "a1.4"
"1513" "a1.4:28" "invalid" "unbelievable" "2" "1" 2 "a1.4"
"1613" "a1.4:28" "invalid" "unbelievable" "23" "6" 4 "a1.4"
"1713" "a1.4:28" "invalid" "believable" "1" "3" 5 "a1.4"
"2144" "a1.4:30" "invalid" "believable" "13" "6" 4 "a1.4"
"3143" "a1.4:30" "invalid" "believable" "1" "1" 1 "a1.4"
"4143" "a1.4:30" "valid" "believable" "19" "4" 1 "a1.4"
"5143" "a1.4:30" "valid" "unbelievable" "23" "2" 1 "a1.4"
"6143" "a1.4:30" "valid" "believable" "10" "5" 4 "a1.4"
"7143" "a1.4:30" "valid" "unbelievable" "11" "7" 3 "a1.4"
"8143" "a1.4:30" "valid" "unbelievable" "8" "4" 1 "a1.4"
"9143" "a1.4:30" "invalid" "believable" "4" "8" 1 "a1.4"
"10143" "a1.4:30" "invalid" "believable" "16" "3" 4 "a1.4"
"11143" "a1.4:30" "invalid" "unbelievable" "2" "3" 1 "a1.4"
"12143" "a1.4:30" "invalid" "unbelievable" "17" "8" 4 "a1.4"
"13143" "a1.4:30" "valid" "believable" "22" "2" 4 "a1.4"
"14143" "a1.4:30" "invalid" "unbelievable" "14" "6" 3 "a1.4"
"15143" "a1.4:30" "valid" "unbelievable" "20" "5" 5 "a1.4"
"16143" "a1.4:30" "invalid" "unbelievable" "5" "1" 4 "a1.4"
"17143" "a1.4:30" "valid" "believable" "7" "7" 2 "a1.4"
"215" "a1.4:32" "invalid" "believable" "7" "1" 4 "a1.4"
"315" "a1.4:32" "invalid" "unbelievable" "8" "1" 2 "a1.4"
"415" "a1.4:32" "invalid" "believable" "10" "8" 2 "a1.4"
"515" "a1.4:32" "invalid" "believable" "13" "3" 5 "a1.4"
"615" "a1.4:32" "valid" "believable" "22" "4" 3 "a1.4"
"715" "a1.4:32" "valid" "believable" "19" "5" 2 "a1.4"
"815" "a1.4:32" "valid" "unbelievable" "20" "7" 1 "a1.4"
"915" "a1.4:32" "valid" "unbelievable" "2" "2" 2 "a1.4"
"1015" "a1.4:32" "valid" "unbelievable" "23" "4" 1 "a1.4"
"1115" "a1.4:32" "valid" "unbelievable" "17" "5" 4 "a1.4"
"1215" "a1.4:32" "valid" "believable" "4" "2" 2 "a1.4"
"1315" "a1.4:32" "invalid" "unbelievable" "11" "3" 3 "a1.4"
"1415" "a1.4:32" "valid" "believable" "16" "7" 5 "a1.4"
"1515" "a1.4:32" "invalid" "believable" "1" "6" 2 "a1.4"
"1615" "a1.4:32" "invalid" "unbelievable" "14" "6" 3 "a1.4"
"1715" "a1.4:32" "invalid" "unbelievable" "5" "8" 4 "a1.4"
"216" "a1.4:33" "valid" "unbelievable" "17" "4" 4 "a1.4"
"316" "a1.4:33" "invalid" "believable" "7" "1" 1 "a1.4"
"416" "a1.4:33" "valid" "unbelievable" "2" "5" 2 "a1.4"
"516" "a1.4:33" "invalid" "unbelievable" "8" "3" 3 "a1.4"
"616" "a1.4:33" "valid" "unbelievable" "20" "2" 4 "a1.4"
"716" "a1.4:33" "invalid" "unbelievable" "11" "8" 2 "a1.4"
"816" "a1.4:33" "invalid" "believable" "19" "8" 4 "a1.4"
"916" "a1.4:33" "valid" "believable" "4" "5" 1 "a1.4"
"1016" "a1.4:33" "invalid" "believable" "10" "3" 4 "a1.4"
"1116" "a1.4:33" "valid" "believable" "16" "2" 4 "a1.4"
"1216" "a1.4:33" "invalid" "believable" "1" "6" 2 "a1.4"
"1316" "a1.4:33" "valid" "unbelievable" "5" "7" 4 "a1.4"
"1416" "a1.4:33" "invalid" "unbelievable" "23" "6" 2 "a1.4"
"1516" "a1.4:33" "valid" "believable" "13" "7" 4 "a1.4"
"1616" "a1.4:33" "invalid" "unbelievable" "14" "1" 3 "a1.4"
"1716" "a1.4:33" "valid" "believable" "22" "4" 4 "a1.4"
"217" "a1.4:34" "invalid" "believable" "22" "6" 4 "a1.4"
"3172" "a1.4:34" "valid" "unbelievable" "17" "2" 2 "a1.4"
"4172" "a1.4:34" "valid" "unbelievable" "11" "4" 2 "a1.4"
"5174" "a1.4:34" "valid" "believable" "4" "7" 4 "a1.4"
"6172" "a1.4:34" "invalid" "believable" "19" "3" 2 "a1.4"
"7174" "a1.4:34" "invalid" "believable" "13" "8" 1 "a1.4"
"8172" "a1.4:34" "invalid" "unbelievable" "2" "8" 5 "a1.4"
"9172" "a1.4:34" "valid" "unbelievable" "20" "5" 4 "a1.4"
"10172" "a1.4:34" "invalid" "unbelievable" "8" "1" 2 "a1.4"
"11172" "a1.4:34" "invalid" "unbelievable" "14" "6" 4 "a1.4"
"12172" "a1.4:34" "valid" "believable" "10" "5" 4 "a1.4"
"13172" "a1.4:34" "valid" "believable" "16" "2" 2 "a1.4"
"14172" "a1.4:34" "valid" "believable" "7" "4" 4 "a1.4"
"15172" "a1.4:34" "invalid" "unbelievable" "23" "3" 2 "a1.4"
"16172" "a1.4:34" "invalid" "believable" "1" "1" 2 "a1.4"
"17172" "a1.4:34" "valid" "unbelievable" "5" "7" 2 "a1.4"
"2182" "a1.4:36" "invalid" "unbelievable" "11" "3" 2 "a1.4"
"318" "a1.4:36" "valid" "believable" "13" "5" 2 "a1.4"
"418" "a1.4:36" "invalid" "unbelievable" "14" "6" 4 "a1.4"
"518" "a1.4:36" "invalid" "unbelievable" "8" "8" 3 "a1.4"
"618" "a1.4:36" "invalid" "believable" "1" "8" 2 "a1.4"
"718" "a1.4:36" "invalid" "believable" "19" "1" 4 "a1.4"
"818" "a1.4:36" "valid" "believable" "4" "4" 4 "a1.4"
"918" "a1.4:36" "invalid" "believable" "16" "6" 4 "a1.4"
"1018" "a1.4:36" "valid" "unbelievable" "23" "2" 3 "a1.4"
"1118" "a1.4:36" "invalid" "believable" "22" "3" 2 "a1.4"
"1218" "a1.4:36" "valid" "unbelievable" "5" "5" 2 "a1.4"
"1318" "a1.4:36" "valid" "unbelievable" "17" "4" 2 "a1.4"
"1418" "a1.4:36" "valid" "believable" "7" "7" 2 "a1.4"
"1518" "a1.4:36" "valid" "unbelievable" "20" "7" 3 "a1.4"
"1618" "a1.4:36" "invalid" "unbelievable" "2" "1" 2 "a1.4"
"1718" "a1.4:36" "valid" "believable" "10" "2" 4 "a1.4"
"2191" "a1.4:38" "invalid" "believable" "10" "6" 2 "a1.4"
"3191" "a1.4:38" "valid" "believable" "22" "2" 4 "a1.4"
"4191" "a1.4:38" "invalid" "believable" "16" "3" 4 "a1.4"
"5191" "a1.4:38" "invalid" "unbelievable" "2" "3" 3 "a1.4"
"6191" "a1.4:38" "invalid" "believable" "19" "1" 2 "a1.4"
"7191" "a1.4:38" "valid" "unbelievable" "17" "4" 2 "a1.4"
"8191" "a1.4:38" "valid" "unbelievable" "8" "5" 2 "a1.4"
"9191" "a1.4:38" "valid" "unbelievable" "14" "7" 3 "a1.4"
"10191" "a1.4:38" "invalid" "unbelievable" "11" "8" 3 "a1.4"
"11191" "a1.4:38" "invalid" "believable" "4" "8" 3 "a1.4"
"12191" "a1.4:38" "valid" "believable" "13" "4" 2 "a1.4"
"13191" "a1.4:38" "valid" "believable" "7" "7" 1 "a1.4"
"14191" "a1.4:38" "invalid" "unbelievable" "23" "1" 2 "a1.4"
"15191" "a1.4:38" "valid" "believable" "1" "5" 3 "a1.4"
"16191" "a1.4:38" "invalid" "unbelievable" "5" "6" 4 "a1.4"
"17191" "a1.4:38" "valid" "unbelievable" "20" "2" 3 "a1.4"
"220" "a1.4:39" "invalid" "unbelievable" "23" "8" 1 "a1.4"
"3201" "a1.4:39" "invalid" "unbelievable" "20" "1" 3 "a1.4"
"4201" "a1.4:39" "invalid" "believable" "1" "1" 5 "a1.4"
"5204" "a1.4:39" "valid" "believable" "19" "4" 4 "a1.4"
"6201" "a1.4:39" "valid" "believable" "22" "5" 4 "a1.4"
"7203" "a1.4:39" "valid" "believable" "4" "2" 4 "a1.4"
"8201" "a1.4:39" "invalid" "unbelievable" "8" "6" 1 "a1.4"
"9201" "a1.4:39" "valid" "unbelievable" "11" "5" 4 "a1.4"
"10201" "a1.4:39" "invalid" "believable" "10" "6" 4 "a1.4"
"11201" "a1.4:39" "invalid" "unbelievable" "2" "3" 2 "a1.4"
"12201" "a1.4:39" "valid" "unbelievable" "5" "4" 5 "a1.4"
"13201" "a1.4:39" "valid" "unbelievable" "17" "7" 4 "a1.4"
"14201" "a1.4:39" "invalid" "believable" "16" "8" 2 "a1.4"
"15201" "a1.4:39" "valid" "believable" "7" "7" 2 "a1.4"
"16201" "a1.4:39" "valid" "unbelievable" "14" "2" 3 "a1.4"
"17201" "a1.4:39" "invalid" "believable" "13" "3" 1 "a1.4"
"221" "a1.4:40" "valid" "believable" "1" "2" 4 "a1.4"
"3212" "a1.4:40" "valid" "unbelievable" "23" "7" 2 "a1.4"
"4212" "a1.4:40" "valid" "unbelievable" "8" "4" 2 "a1.4"
"5212" "a1.4:40" "valid" "believable" "13" "5" 5 "a1.4"
"6212" "a1.4:40" "invalid" "believable" "19" "6" 4 "a1.4"
"7212" "a1.4:40" "invalid" "believable" "7" "8" 3 "a1.4"
"8212" "a1.4:40" "valid" "unbelievable" "17" "2" 2 "a1.4"
"9212" "a1.4:40" "invalid" "believable" "10" "3" 4 "a1.4"
"10212" "a1.4:40" "invalid" "unbelievable" "2" "6" 3 "a1.4"
"11212" "a1.4:40" "invalid" "unbelievable" "20" "3" 2 "a1.4"
"12212" "a1.4:40" "valid" "believable" "16" "4" 1 "a1.4"
"13212" "a1.4:40" "invalid" "unbelievable" "14" "8" 4 "a1.4"
"14212" "a1.4:40" "valid" "unbelievable" "5" "5" 2 "a1.4"
"15212" "a1.4:40" "invalid" "believable" "4" "1" 2 "a1.4"
"16212" "a1.4:40" "invalid" "unbelievable" "11" "1" 4 "a1.4"
"17212" "a1.4:40" "valid" "believable" "22" "7" 5 "a1.4"
"2223" "a1.4:42" "invalid" "unbelievable" "20" "8" 2 "a1.4"
"322" "a1.4:42" "valid" "unbelievable" "14" "4" 2 "a1.4"
"422" "a1.4:42" "valid" "believable" "10" "2" 2 "a1.4"
"522" "a1.4:42" "valid" "believable" "19" "5" 4 "a1.4"
"622" "a1.4:42" "invalid" "believable" "4" "3" 3 "a1.4"
"722" "a1.4:42" "valid" "unbelievable" "8" "2" 2 "a1.4"
"822" "a1.4:42" "invalid" "unbelievable" "5" "1" 4 "a1.4"
"922" "a1.4:42" "valid" "unbelievable" "11" "5" 3 "a1.4"
"1022" "a1.4:42" "invalid" "believable" "13" "6" 4 "a1.4"
"1122" "a1.4:42" "invalid" "believable" "22" "8" 4 "a1.4"
"1222" "a1.4:42" "invalid" "believable" "16" "1" 2 "a1.4"
"1322" "a1.4:42" "valid" "believable" "7" "7" 2 "a1.4"
"1422" "a1.4:42" "valid" "unbelievable" "2" "7" 3 "a1.4"
"1522" "a1.4:42" "valid" "believable" "1" "4" 2 "a1.4"
"1622" "a1.4:42" "invalid" "unbelievable" "17" "3" 4 "a1.4"
"1722" "a1.4:42" "invalid" "unbelievable" "23" "6" 4 "a1.4"
"223" "a1.4:4" "valid" "believable" "10" "7" 4 "a1.4"
"323" "a1.4:4" "valid" "believable" "7" "5" 2 "a1.4"
"423" "a1.4:4" "invalid" "unbelievable" "2" "3" 4 "a1.4"
"523" "a1.4:4" "invalid" "unbelievable" "5" "8" 4 "a1.4"
"623" "a1.4:4" "valid" "unbelievable" "23" "2" 2 "a1.4"
"723" "a1.4:4" "invalid" "believable" "4" "1" 3 "a1.4"
"823" "a1.4:4" "invalid" "unbelievable" "20" "6" 2 "a1.4"
"923" "a1.4:4" "invalid" "unbelievable" "11" "1" 2 "a1.4"
"1023" "a1.4:4" "invalid" "believable" "16" "8" 1 "a1.4"
"1123" "a1.4:4" "invalid" "believable" "22" "6" 4 "a1.4"
"1223" "a1.4:4" "valid" "unbelievable" "8" "7" 5 "a1.4"
"1323" "a1.4:4" "valid" "unbelievable" "17" "5" 4 "a1.4"
"1423" "a1.4:4" "valid" "believable" "13" "4" 3 "a1.4"
"1523" "a1.4:4" "invalid" "believable" "19" "3" 4 "a1.4"
"1623" "a1.4:4" "valid" "unbelievable" "14" "4" 5 "a1.4"
"1723" "a1.4:4" "valid" "believable" "1" "2" 4 "a1.4"
"2243" "a1.4:43" "valid" "unbelievable" "23" "4" 4 "a1.4"
"3242" "a1.4:43" "valid" "believable" "7" "4" 2 "a1.4"
"4242" "a1.4:43" "valid" "believable" "1" "5" 4 "a1.4"
"5242" "a1.4:43" "invalid" "believable" "13" "6" 2 "a1.4"
"6242" "a1.4:43" "invalid" "unbelievable" "14" "1" 3 "a1.4"
"7242" "a1.4:43" "valid" "believable" "22" "7" 1 "a1.4"
"8242" "a1.4:43" "invalid" "believable" "4" "1" 4 "a1.4"
"9242" "a1.4:43" "valid" "unbelievable" "8" "7" 3 "a1.4"
"10242" "a1.4:43" "invalid" "believable" "19" "8" 2 "a1.4"
"11242" "a1.4:43" "invalid" "unbelievable" "17" "6" 2 "a1.4"
"12242" "a1.4:43" "valid" "unbelievable" "20" "5" 2 "a1.4"
"13242" "a1.4:43" "valid" "unbelievable" "5" "2" 4 "a1.4"
"14242" "a1.4:43" "invalid" "unbelievable" "2" "8" 2 "a1.4"
"15242" "a1.4:43" "valid" "believable" "10" "2" 5 "a1.4"
"16242" "a1.4:43" "invalid" "believable" "16" "3" 5 "a1.4"
"17242" "a1.4:43" "invalid" "unbelievable" "11" "3" 2 "a1.4"
"225" "a1.4:45" "valid" "believable" "10" "4" 4 "a1.4"
"325" "a1.4:45" "valid" "believable" "19" "2" 4 "a1.4"
"425" "a1.4:45" "valid" "unbelievable" "23" "5" 1 "a1.4"
"525" "a1.4:45" "valid" "believable" "7" "7" 4 "a1.4"
"625" "a1.4:45" "invalid" "believable" "22" "3" 4 "a1.4"
"725" "a1.4:45" "valid" "unbelievable" "5" "2" 4 "a1.4"
"825" "a1.4:45" "invalid" "unbelievable" "17" "8" 2 "a1.4"
"925" "a1.4:45" "valid" "unbelievable" "20" "4" 2 "a1.4"
"1025" "a1.4:45" "invalid" "believable" "13" "8" 4 "a1.4"
"1125" "a1.4:45" "invalid" "unbelievable" "8" "1" 4 "a1.4"
"1225" "a1.4:45" "invalid" "unbelievable" "14" "6" 5 "a1.4"
"1325" "a1.4:45" "valid" "believable" "4" "5" 4 "a1.4"
"1425" "a1.4:45" "valid" "unbelievable" "11" "7" 2 "a1.4"
"1525" "a1.4:45" "invalid" "unbelievable" "2" "3" 3 "a1.4"
"1625" "a1.4:45" "invalid" "believable" "16" "6" 5 "a1.4"
"1725" "a1.4:45" "invalid" "believable" "1" "1" 3 "a1.4"
"226" "a1.4:46" "valid" "believable" "22" "4" 4 "a1.4"
"326" "a1.4:46" "invalid" "unbelievable" "14" "6" 5 "a1.4"
"426" "a1.4:46" "invalid" "believable" "19" "6" 4 "a1.4"
"526" "a1.4:46" "invalid" "believable" "13" "1" 2 "a1.4"
"626" "a1.4:46" "valid" "believable" "7" "7" 4 "a1.4"
"726" "a1.4:46" "valid" "unbelievable" "2" "5" 4 "a1.4"
"826" "a1.4:46" "valid" "believable" "10" "5" 4 "a1.4"
"926" "a1.4:46" "valid" "unbelievable" "8" "7" 2 "a1.4"
"1026" "a1.4:46" "valid" "unbelievable" "5" "4" 5 "a1.4"
"1126" "a1.4:46" "invalid" "believable" "1" "3" 4 "a1.4"
"1226" "a1.4:46" "invalid" "unbelievable" "11" "1" 1 "a1.4"
"1326" "a1.4:46" "valid" "believable" "4" "2" 3 "a1.4"
"1426" "a1.4:46" "invalid" "unbelievable" "23" "8" 5 "a1.4"
"1526" "a1.4:46" "valid" "unbelievable" "17" "2" 4 "a1.4"
"1626" "a1.4:46" "invalid" "unbelievable" "20" "3" 5 "a1.4"
"1726" "a1.4:46" "invalid" "believable" "16" "8" 3 "a1.4"
"2273" "a1.4:47" "valid" "unbelievable" "5" "2" 2 "a1.4"
"3272" "a1.4:47" "valid" "unbelievable" "14" "4" 4 "a1.4"
"4272" "a1.4:47" "invalid" "believable" "4" "3" 4 "a1.4"
"5272" "a1.4:47" "valid" "believable" "13" "7" 2 "a1.4"
"6272" "a1.4:47" "invalid" "unbelievable" "8" "6" 4 "a1.4"
"7272" "a1.4:47" "valid" "believable" "19" "4" 4 "a1.4"
"8272" "a1.4:47" "valid" "unbelievable" "2" "7" 4 "a1.4"
"9272" "a1.4:47" "invalid" "believable" "1" "6" 4 "a1.4"
"10272" "a1.4:47" "invalid" "unbelievable" "17" "1" 2 "a1.4"
"11272" "a1.4:47" "valid" "unbelievable" "23" "5" 2 "a1.4"
"12272" "a1.4:47" "invalid" "unbelievable" "20" "3" 2 "a1.4"
"13272" "a1.4:47" "valid" "believable" "16" "2" 4 "a1.4"
"14272" "a1.4:47" "valid" "believable" "22" "5" 4 "a1.4"
"15272" "a1.4:47" "invalid" "believable" "10" "8" 1 "a1.4"
"16272" "a1.4:47" "invalid" "unbelievable" "11" "8" 4 "a1.4"
"17272" "a1.4:47" "invalid" "believable" "7" "1" 5 "a1.4"
"228" "a1.4:48" "invalid" "believable" "7" "1" 2 "a1.4"
"328" "a1.4:48" "invalid" "believable" "1" "3" 2 "a1.4"
"428" "a1.4:48" "valid" "unbelievable" "2" "5" 2 "a1.4"
"528" "a1.4:48" "invalid" "unbelievable" "20" "8" 1 "a1.4"
"628" "a1.4:48" "valid" "unbelievable" "17" "7" 2 "a1.4"
"728" "a1.4:48" "invalid" "believable" "13" "6" 3 "a1.4"
"828" "a1.4:48" "valid" "believable" "19" "2" 4 "a1.4"
"928" "a1.4:48" "valid" "believable" "16" "4" 5 "a1.4"
"1028" "a1.4:48" "valid" "unbelievable" "11" "2" 2 "a1.4"
"1128" "a1.4:48" "invalid" "unbelievable" "8" "3" 4 "a1.4"
"1228" "a1.4:48" "invalid" "believable" "22" "8" 4 "a1.4"
"1328" "a1.4:48" "valid" "believable" "10" "7" 3 "a1.4"
"1428" "a1.4:48" "valid" "believable" "4" "5" 4 "a1.4"
"1528" "a1.4:48" "invalid" "unbelievable" "23" "1" 2 "a1.4"
"1628" "a1.4:48" "valid" "unbelievable" "5" "4" 2 "a1.4"
"1728" "a1.4:48" "invalid" "unbelievable" "14" "6" 2 "a1.4"
"229" "a1.4:49" "valid" "unbelievable" "11" "7" 3 "a1.4"
"3292" "a1.4:49" "valid" "believable" "1" "5" 1 "a1.4"
"4292" "a1.4:49" "invalid" "believable" "22" "8" 4 "a1.4"
"5292" "a1.4:49" "invalid" "believable" "13" "1" 2 "a1.4"
"6292" "a1.4:49" "valid" "believable" "4" "7" 1 "a1.4"
"7292" "a1.4:49" "invalid" "believable" "16" "3" 5 "a1.4"
"8292" "a1.4:49" "invalid" "unbelievable" "17" "6" 2 "a1.4"
"9292" "a1.4:49" "valid" "unbelievable" "20" "2" 1 "a1.4"
"10292" "a1.4:49" "invalid" "unbelievable" "23" "3" 2 "a1.4"
"11292" "a1.4:49" "valid" "unbelievable" "14" "5" 3 "a1.4"
"12292" "a1.4:49" "valid" "unbelievable" "8" "4" 4 "a1.4"
"13292" "a1.4:49" "invalid" "believable" "7" "6" 5 "a1.4"
"14292" "a1.4:49" "valid" "believable" "10" "2" 4 "a1.4"
"15292" "a1.4:49" "valid" "believable" "19" "4" 5 "a1.4"
"16292" "a1.4:49" "invalid" "unbelievable" "2" "8" 2 "a1.4"
"17292" "a1.4:49" "invalid" "unbelievable" "5" "1" 5 "a1.4"
"230" "a1.4:51" "invalid" "unbelievable" "14" "1" 3 "a1.4"
"3301" "a1.4:51" "valid" "believable" "7" "2" 2 "a1.4"
"4301" "a1.4:51" "valid" "unbelievable" "20" "7" 2 "a1.4"
"5301" "a1.4:51" "invalid" "believable" "4" "1" 4 "a1.4"
"6301" "a1.4:51" "invalid" "believable" "1" "3" 4 "a1.4"
"7301" "a1.4:51" "valid" "believable" "10" "7" 4 "a1.4"
"8301" "a1.4:51" "valid" "unbelievable" "23" "2" 5 "a1.4"
"9301" "a1.4:51" "valid" "unbelievable" "8" "4" 2 "a1.4"
"10301" "a1.4:51" "invalid" "believable" "19" "6" 4 "a1.4"
"11301" "a1.4:51" "valid" "believable" "16" "5" 1 "a1.4"
"12301" "a1.4:51" "invalid" "unbelievable" "17" "3" 5 "a1.4"
"13301" "a1.4:51" "invalid" "unbelievable" "2" "8" 2 "a1.4"
"14301" "a1.4:51" "valid" "unbelievable" "5" "5" 4 "a1.4"
"15301" "a1.4:51" "invalid" "unbelievable" "11" "6" 4 "a1.4"
"16301" "a1.4:51" "invalid" "believable" "22" "8" 2 "a1.4"
"17301" "a1.4:51" "valid" "believable" "13" "4" 4 "a1.4"
"231" "a1.4:52" "valid" "believable" "1" "5" 4 "a1.4"
"331" "a1.4:52" "invalid" "unbelievable" "20" "1" 3 "a1.4"
"431" "a1.4:52" "valid" "unbelievable" "11" "2" 2 "a1.4"
"531" "a1.4:52" "valid" "believable" "7" "7" 5 "a1.4"
"631" "a1.4:52" "invalid" "unbelievable" "17" "6" 3 "a1.4"
"731" "a1.4:52" "valid" "believable" "4" "4" 2 "a1.4"
"831" "a1.4:52" "valid" "believable" "22" "2" 2 "a1.4"
"931" "a1.4:52" "invalid" "believable" "19" "8" 1 "a1.4"
"1031" "a1.4:52" "invalid" "unbelievable" "23" "3" 1 "a1.4"
"1131" "a1.4:52" "invalid" "unbelievable" "8" "8" 2 "a1.4"
"1231" "a1.4:52" "invalid" "believable" "13" "1" 3 "a1.4"
"1331" "a1.4:52" "valid" "unbelievable" "2" "5" 2 "a1.4"
"1431" "a1.4:52" "invalid" "believable" "16" "3" 2 "a1.4"
"1531" "a1.4:52" "valid" "unbelievable" "14" "4" 2 "a1.4"
"1631" "a1.4:52" "valid" "unbelievable" "5" "7" 3 "a1.4"
"1731" "a1.4:52" "invalid" "believable" "10" "6" 2 "a1.4"
"2322" "a1.4:54" "invalid" "unbelievable" "20" "8" 1 "a1.4"
"332" "a1.4:54" "invalid" "unbelievable" "17" "6" 5 "a1.4"
"432" "a1.4:54" "invalid" "believable" "7" "6" 5 "a1.4"
"532" "a1.4:54" "valid" "unbelievable" "23" "2" 2 "a1.4"
"632" "a1.4:54" "valid" "believable" "1" "7" 3 "a1.4"
"732" "a1.4:54" "invalid" "believable" "22" "3" 4 "a1.4"
"832" "a1.4:54" "invalid" "believable" "13" "1" 1 "a1.4"
"932" "a1.4:54" "invalid" "believable" "4" "8" 3 "a1.4"
"1032" "a1.4:54" "valid" "unbelievable" "2" "5" 4 "a1.4"
"1132" "a1.4:54" "valid" "believable" "19" "4" 5 "a1.4"
"1232" "a1.4:54" "invalid" "unbelievable" "5" "3" 4 "a1.4"
"1332" "a1.4:54" "valid" "believable" "16" "5" 4 "a1.4"
"1432" "a1.4:54" "valid" "unbelievable" "8" "4" 2 "a1.4"
"1532" "a1.4:54" "valid" "unbelievable" "14" "7" 4 "a1.4"
"1632" "a1.4:54" "invalid" "unbelievable" "11" "1" 4 "a1.4"
"1732" "a1.4:54" "valid" "believable" "10" "2" 5 "a1.4"
"233" "a1.4:55" "valid" "unbelievable" "5" "7" 3 "a1.4"
"3333" "a1.4:55" "valid" "believable" "13" "7" 1 "a1.4"
"4331" "a1.4:55" "valid" "unbelievable" "14" "2" 3 "a1.4"
"5331" "a1.4:55" "invalid" "unbelievable" "2" "1" 1 "a1.4"
"6331" "a1.4:55" "invalid" "believable" "22" "8" 4 "a1.4"
"7331" "a1.4:55" "valid" "unbelievable" "17" "4" 2 "a1.4"
"8331" "a1.4:55" "invalid" "unbelievable" "8" "3" 2 "a1.4"
"9331" "a1.4:55" "valid" "believable" "19" "2" 5 "a1.4"
"10331" "a1.4:55" "invalid" "unbelievable" "23" "6" 1 "a1.4"
"11331" "a1.4:55" "valid" "unbelievable" "11" "5" 1 "a1.4"
"12331" "a1.4:55" "invalid" "believable" "7" "6" 1 "a1.4"
"13331" "a1.4:55" "invalid" "unbelievable" "20" "8" 3 "a1.4"
"14331" "a1.4:55" "valid" "believable" "16" "4" 3 "a1.4"
"15331" "a1.4:55" "invalid" "believable" "4" "1" 1 "a1.4"
"16331" "a1.4:55" "invalid" "believable" "10" "3" 4 "a1.4"
"17331" "a1.4:55" "valid" "believable" "1" "5" 5 "a1.4"
"2342" "a1.4:5" "valid" "unbelievable" "11" "5" 3 "a1.4"
"3341" "a1.4:5" "invalid" "unbelievable" "5" "8" 2 "a1.4"
"4341" "a1.4:5" "valid" "unbelievable" "23" "2" 4 "a1.4"
"5341" "a1.4:5" "invalid" "believable" "19" "1" 5 "a1.4"
"6342" "a1.4:5" "invalid" "believable" "4" "3" 5 "a1.4"
"7341" "a1.4:5" "valid" "unbelievable" "17" "7" 3 "a1.4"
"8341" "a1.4:5" "invalid" "unbelievable" "8" "1" 3 "a1.4"
"9341" "a1.4:5" "valid" "believable" "13" "2" 4 "a1.4"
"10341" "a1.4:5" "valid" "believable" "16" "7" 4 "a1.4"
"11341" "a1.4:5" "valid" "unbelievable" "14" "4" 4 "a1.4"
"12341" "a1.4:5" "valid" "believable" "10" "5" 3 "a1.4"
"13341" "a1.4:5" "invalid" "believable" "22" "8" 3 "a1.4"
"14341" "a1.4:5" "invalid" "believable" "7" "6" 4 "a1.4"
"15341" "a1.4:5" "valid" "believable" "1" "4" 4 "a1.4"
"16341" "a1.4:5" "invalid" "unbelievable" "2" "6" 3 "a1.4"
"17341" "a1.4:5" "invalid" "unbelievable" "20" "3" 4 "a1.4"
"235" "a1.4:57" "valid" "unbelievable" "2" "2" 2 "a1.4"
"3352" "a1.4:57" "invalid" "believable" "7" "3" 4 "a1.4"
"4352" "a1.4:57" "valid" "unbelievable" "20" "7" 2 "a1.4"
"5352" "a1.4:57" "invalid" "unbelievable" "23" "6" 1 "a1.4"
"6352" "a1.4:57" "valid" "believable" "1" "2" 4 "a1.4"
"7352" "a1.4:57" "valid" "unbelievable" "14" "5" 5 "a1.4"
"8352" "a1.4:57" "valid" "unbelievable" "5" "4" 5 "a1.4"
"9352" "a1.4:57" "valid" "believable" "13" "5" 1 "a1.4"
"10352" "a1.4:57" "invalid" "believable" "4" "8" 2 "a1.4"
"11352" "a1.4:57" "valid" "believable" "22" "7" 5 "a1.4"
"12352" "a1.4:57" "invalid" "unbelievable" "11" "8" 4 "a1.4"
"13352" "a1.4:57" "invalid" "believable" "10" "1" 4 "a1.4"
"14352" "a1.4:57" "invalid" "unbelievable" "17" "3" 3 "a1.4"
"15352" "a1.4:57" "valid" "believable" "19" "4" 2 "a1.4"
"16352" "a1.4:57" "invalid" "unbelievable" "8" "1" 2 "a1.4"
"17352" "a1.4:57" "invalid" "believable" "16" "6" 5 "a1.4"
"236" "a1.4:58" "valid" "unbelievable" "8" "2" 2 "a1.4"
"336" "a1.4:58" "invalid" "unbelievable" "23" "6" 1 "a1.4"
"436" "a1.4:58" "valid" "believable" "19" "7" 4 "a1.4"
"536" "a1.4:58" "valid" "unbelievable" "20" "4" 2 "a1.4"
"636" "a1.4:58" "valid" "believable" "1" "2" 5 "a1.4"
"736" "a1.4:58" "invalid" "believable" "10" "1" 4 "a1.4"
"836" "a1.4:58" "invalid" "unbelievable" "14" "3" 3 "a1.4"
"936" "a1.4:58" "valid" "believable" "7" "5" 5 "a1.4"
"1036" "a1.4:58" "invalid" "believable" "4" "8" 3 "a1.4"
"1136" "a1.4:58" "valid" "unbelievable" "5" "5" 2 "a1.4"
"1236" "a1.4:58" "valid" "unbelievable" "11" "7" 2 "a1.4"
"1336" "a1.4:58" "invalid" "unbelievable" "2" "8" 2 "a1.4"
"1436" "a1.4:58" "valid" "believable" "16" "4" 5 "a1.4"
"1536" "a1.4:58" "invalid" "believable" "13" "3" 5 "a1.4"
"1636" "a1.4:58" "invalid" "unbelievable" "17" "1" 3 "a1.4"
"1736" "a1.4:58" "invalid" "believable" "22" "6" 4 "a1.4"
"2372" "a1.4:60" "valid" "believable" "16" "5" 5 "a1.4"
"337" "a1.4:60" "invalid" "unbelievable" "23" "1" 4 "a1.4"
"437" "a1.4:60" "invalid" "believable" "13" "1" 5 "a1.4"
"537" "a1.4:60" "valid" "unbelievable" "8" "4" 4 "a1.4"
"637" "a1.4:60" "invalid" "unbelievable" "2" "3" 4 "a1.4"
"737" "a1.4:60" "invalid" "believable" "1" "3" 5 "a1.4"
"837" "a1.4:60" "valid" "believable" "4" "2" 2 "a1.4"
"937" "a1.4:60" "valid" "unbelievable" "17" "7" 1 "a1.4"
"1037" "a1.4:60" "invalid" "unbelievable" "20" "6" 5 "a1.4"
"1137" "a1.4:60" "valid" "believable" "22" "4" 5 "a1.4"
"1237" "a1.4:60" "valid" "unbelievable" "14" "2" 3 "a1.4"
"1337" "a1.4:60" "invalid" "believable" "10" "6" 5 "a1.4"
"1437" "a1.4:60" "valid" "believable" "19" "7" 1 "a1.4"
"1537" "a1.4:60" "valid" "unbelievable" "5" "5" 5 "a1.4"
"1637" "a1.4:60" "invalid" "believable" "7" "8" 5 "a1.4"
"1737" "a1.4:60" "invalid" "unbelievable" "11" "8" 5 "a1.4"
"238" "a1.4:61" "valid" "believable" "7" "5" 4 "a1.4"
"3383" "a1.4:61" "invalid" "unbelievable" "5" "8" 4 "a1.4"
"4382" "a1.4:61" "valid" "unbelievable" "20" "7" 5 "a1.4"
"5382" "a1.4:61" "valid" "unbelievable" "17" "4" 2 "a1.4"
"6382" "a1.4:61" "invalid" "believable" "22" "1" 4 "a1.4"
"7382" "a1.4:61" "valid" "believable" "10" "7" 4 "a1.4"
"8382" "a1.4:61" "invalid" "believable" "1" "3" 5 "a1.4"
"9382" "a1.4:61" "valid" "unbelievable" "2" "5" 5 "a1.4"
"10382" "a1.4:61" "valid" "unbelievable" "14" "2" 5 "a1.4"
"11382" "a1.4:61" "valid" "believable" "4" "2" 2 "a1.4"
"12382" "a1.4:61" "invalid" "believable" "13" "8" 2 "a1.4"
"13382" "a1.4:61" "invalid" "unbelievable" "11" "3" 1 "a1.4"
"14382" "a1.4:61" "invalid" "unbelievable" "8" "1" 3 "a1.4"
"15382" "a1.4:61" "invalid" "believable" "16" "6" 4 "a1.4"
"16382" "a1.4:61" "valid" "believable" "19" "4" 4 "a1.4"
"17382" "a1.4:61" "invalid" "unbelievable" "23" "6" 4 "a1.4"
"239" "a1.4:63" "invalid" "believable" "19" "3" 4 "a1.4"
"3391" "a1.4:63" "valid" "unbelievable" "17" "7" 1 "a1.4"
"4391" "a1.4:63" "valid" "believable" "16" "7" 4 "a1.4"
"5391" "a1.4:63" "invalid" "believable" "4" "8" 4 "a1.4"
"6391" "a1.4:63" "valid" "unbelievable" "11" "4" 2 "a1.4"
"7391" "a1.4:63" "valid" "unbelievable" "5" "2" 4 "a1.4"
"8391" "a1.4:63" "invalid" "unbelievable" "23" "6" 3 "a1.4"
"9391" "a1.4:63" "invalid" "unbelievable" "20" "3" 2 "a1.4"
"10391" "a1.4:63" "valid" "believable" "10" "4" 4 "a1.4"
"11391" "a1.4:63" "invalid" "unbelievable" "2" "8" 4 "a1.4"
"12391" "a1.4:63" "valid" "believable" "13" "5" 4 "a1.4"
"13391" "a1.4:63" "valid" "unbelievable" "14" "5" 4 "a1.4"
"14391" "a1.4:63" "valid" "believable" "22" "2" 5 "a1.4"
"15391" "a1.4:63" "invalid" "believable" "7" "6" 4 "a1.4"
"16391" "a1.4:63" "invalid" "unbelievable" "8" "1" 3 "a1.4"
"17391" "a1.4:63" "invalid" "believable" "1" "1" 4 "a1.4"
"2403" "a1.4:64" "valid" "unbelievable" "2" "4" 4 "a1.4"
"340" "a1.4:64" "valid" "believable" "13" "2" 2 "a1.4"
"440" "a1.4:64" "invalid" "believable" "16" "1" 4 "a1.4"
"540" "a1.4:64" "invalid" "unbelievable" "8" "1" 4 "a1.4"
"640" "a1.4:64" "invalid" "believable" "1" "6" 4 "a1.4"
"740" "a1.4:64" "valid" "believable" "10" "5" 5 "a1.4"
"840" "a1.4:64" "valid" "unbelievable" "11" "7" 2 "a1.4"
"940" "a1.4:64" "invalid" "unbelievable" "14" "6" 4 "a1.4"
"1040" "a1.4:64" "valid" "believable" "22" "4" 5 "a1.4"
"1140" "a1.4:64" "invalid" "believable" "4" "3" 4 "a1.4"
"1240" "a1.4:64" "valid" "unbelievable" "5" "2" 4 "a1.4"
"1340" "a1.4:64" "valid" "unbelievable" "17" "5" 2 "a1.4"
"1440" "a1.4:64" "valid" "believable" "7" "7" 2 "a1.4"
"1540" "a1.4:64" "invalid" "unbelievable" "20" "3" 2 "a1.4"
"1640" "a1.4:64" "invalid" "believable" "19" "8" 4 "a1.4"
"1740" "a1.4:64" "invalid" "unbelievable" "23" "8" 2 "a1.4"
"241" "a1.4:65" "valid" "unbelievable" "23" "5" 2 "a1.4"
"3412" "a1.4:65" "valid" "believable" "19" "7" 4 "a1.4"
"4412" "a1.4:65" "valid" "believable" "13" "5" 3 "a1.4"
"5414" "a1.4:65" "invalid" "believable" "22" "8" 5 "a1.4"
"6413" "a1.4:65" "invalid" "believable" "1" "6" 4 "a1.4"
"7412" "a1.4:65" "invalid" "unbelievable" "11" "6" 2 "a1.4"
"8412" "a1.4:65" "valid" "unbelievable" "17" "4" 2 "a1.4"
"9412" "a1.4:65" "valid" "unbelievable" "8" "2" 3 "a1.4"
"10412" "a1.4:65" "valid" "unbelievable" "2" "7" 5 "a1.4"
"11412" "a1.4:65" "invalid" "believable" "7" "1" 1 "a1.4"
"12412" "a1.4:65" "valid" "believable" "10" "4" 4 "a1.4"
"13412" "a1.4:65" "invalid" "unbelievable" "14" "3" 4 "a1.4"
"14412" "a1.4:65" "invalid" "unbelievable" "5" "8" 2 "a1.4"
"15412" "a1.4:65" "invalid" "unbelievable" "20" "1" 4 "a1.4"
"16412" "a1.4:65" "valid" "believable" "4" "2" 3 "a1.4"
"17412" "a1.4:65" "invalid" "believable" "16" "3" 3 "a1.4"
"2422" "a1.4:67" "valid" "unbelievable" "2" "2" 3 "a1.4"
"342" "a1.4:67" "invalid" "unbelievable" "14" "1" 2 "a1.4"
"442" "a1.4:67" "invalid" "believable" "10" "1" 2 "a1.4"
"542" "a1.4:67" "invalid" "unbelievable" "23" "8" 2 "a1.4"
"642" "a1.4:67" "invalid" "unbelievable" "8" "6" 4 "a1.4"
"742" "a1.4:67" "invalid" "believable" "16" "3" 4 "a1.4"
"842" "a1.4:67" "valid" "believable" "1" "5" 5 "a1.4"
"942" "a1.4:67" "invalid" "unbelievable" "17" "3" 3 "a1.4"
"1042" "a1.4:67" "valid" "believable" "4" "7" 5 "a1.4"
"1142" "a1.4:67" "valid" "believable" "19" "4" 4 "a1.4"
"1242" "a1.4:67" "valid" "believable" "13" "2" 4 "a1.4"
"1342" "a1.4:67" "invalid" "believable" "22" "6" 4 "a1.4"
"1442" "a1.4:67" "valid" "unbelievable" "20" "5" 2 "a1.4"
"1542" "a1.4:67" "invalid" "believable" "7" "8" 3 "a1.4"
"1642" "a1.4:67" "valid" "unbelievable" "5" "4" 4 "a1.4"
"1742" "a1.4:67" "valid" "unbelievable" "11" "7" 4 "a1.4"
"243" "a1.4:69" "invalid" "unbelievable" "8" "3" 2 "a1.4"
"343" "a1.4:69" "invalid" "believable" "13" "3" 2 "a1.4"
"443" "a1.4:69" "valid" "unbelievable" "11" "2" 4 "a1.4"
"543" "a1.4:69" "valid" "unbelievable" "17" "7" 2 "a1.4"
"643" "a1.4:69" "invalid" "unbelievable" "23" "8" 1 "a1.4"
"743" "a1.4:69" "invalid" "believable" "16" "1" 2 "a1.4"
"843" "a1.4:69" "valid" "believable" "1" "2" 4 "a1.4"
"943" "a1.4:69" "invalid" "unbelievable" "2" "6" 3 "a1.4"
"1043" "a1.4:69" "valid" "unbelievable" "20" "4" 2 "a1.4"
"1143" "a1.4:69" "invalid" "believable" "10" "8" 4 "a1.4"
"1243" "a1.4:69" "invalid" "unbelievable" "5" "1" 2 "a1.4"
"1343" "a1.4:69" "invalid" "believable" "4" "6" 2 "a1.4"
"1443" "a1.4:69" "valid" "believable" "22" "4" 4 "a1.4"
"1543" "a1.4:69" "valid" "believable" "19" "7" 1 "a1.4"
"1643" "a1.4:69" "valid" "unbelievable" "14" "5" 1 "a1.4"
"1743" "a1.4:69" "valid" "believable" "7" "5" 2 "a1.4"
"2442" "a1.4:70" "valid" "believable" "19" "7" 4 "a1.4"
"3441" "a1.4:70" "valid" "believable" "7" "5" 2 "a1.4"
"4442" "a1.4:70" "invalid" "believable" "16" "8" 1 "a1.4"
"5441" "a1.4:70" "valid" "believable" "10" "4" 4 "a1.4"
"6441" "a1.4:70" "invalid" "believable" "22" "6" 5 "a1.4"
"7441" "a1.4:70" "invalid" "unbelievable" "14" "6" 1 "a1.4"
"8441" "a1.4:70" "invalid" "unbelievable" "2" "8" 5 "a1.4"
"9441" "a1.4:70" "valid" "believable" "4" "2" 2 "a1.4"
"10441" "a1.4:70" "invalid" "believable" "1" "3" 5 "a1.4"
"11441" "a1.4:70" "invalid" "believable" "13" "1" 1 "a1.4"
"12441" "a1.4:70" "valid" "unbelievable" "8" "5" 2 "a1.4"
"13441" "a1.4:70" "invalid" "unbelievable" "20" "1" 5 "a1.4"
"14441" "a1.4:70" "valid" "unbelievable" "11" "2" 3 "a1.4"
"15441" "a1.4:70" "valid" "unbelievable" "17" "4" 5 "a1.4"
"16441" "a1.4:70" "valid" "unbelievable" "5" "7" 5 "a1.4"
"17441" "a1.4:70" "invalid" "unbelievable" "23" "3" 4 "a1.4"
"245" "a1.4:7" "valid" "believable" "16" "5" 4 "a1.4"
"345" "a1.4:7" "invalid" "believable" "7" "6" 2 "a1.4"
"445" "a1.4:7" "invalid" "unbelievable" "14" "8" 4 "a1.4"
"545" "a1.4:7" "invalid" "believable" "13" "3" 4 "a1.4"
"645" "a1.4:7" "valid" "unbelievable" "11" "2" 4 "a1.4"
"745" "a1.4:7" "invalid" "unbelievable" "23" "3" 1 "a1.4"
"845" "a1.4:7" "valid" "unbelievable" "8" "7" 4 "a1.4"
"945" "a1.4:7" "invalid" "believable" "19" "8" 5 "a1.4"
"1045" "a1.4:7" "invalid" "unbelievable" "17" "1" 2 "a1.4"
"1145" "a1.4:7" "invalid" "unbelievable" "20" "6" 1 "a1.4"
"1245" "a1.4:7" "valid" "believable" "1" "4" 3 "a1.4"
"1345" "a1.4:7" "valid" "unbelievable" "2" "4" 4 "a1.4"
"1445" "a1.4:7" "invalid" "believable" "10" "1" 4 "a1.4"
"1545" "a1.4:7" "valid" "believable" "4" "2" 5 "a1.4"
"1645" "a1.4:7" "valid" "unbelievable" "5" "5" 4 "a1.4"
"1745" "a1.4:7" "valid" "believable" "22" "7" 2 "a1.4"
"246" "a1.4:72" "invalid" "believable" "4" "6" 2 "a1.4"
"346" "a1.4:72" "invalid" "unbelievable" "14" "1" 5 "a1.4"
"446" "a1.4:72" "invalid" "believable" "1" "1" 2 "a1.4"
"546" "a1.4:72" "invalid" "unbelievable" "8" "3" 1 "a1.4"
"646" "a1.4:72" "valid" "believable" "10" "5" 4 "a1.4"
"746" "a1.4:72" "valid" "believable" "7" "4" 4 "a1.4"
"846" "a1.4:72" "valid" "unbelievable" "17" "2" 1 "a1.4"
"946" "a1.4:72" "invalid" "believable" "13" "8" 4 "a1.4"
"1046" "a1.4:72" "valid" "unbelievable" "2" "4" 2 "a1.4"
"1146" "a1.4:72" "invalid" "unbelievable" "5" "8" 3 "a1.4"
"1246" "a1.4:72" "valid" "unbelievable" "23" "7" 2 "a1.4"
"1346" "a1.4:72" "invalid" "believable" "19" "3" 2 "a1.4"
"1446" "a1.4:72" "valid" "unbelievable" "20" "5" 5 "a1.4"
"1546" "a1.4:72" "valid" "believable" "16" "2" 5 "a1.4"
"1646" "a1.4:72" "valid" "believable" "22" "7" 5 "a1.4"
"1746" "a1.4:72" "invalid" "unbelievable" "11" "6" 4 "a1.4"
"2472" "a1.4:73" "invalid" "believable" "1" "3" 3 "a1.4"
"3471" "a1.4:73" "invalid" "believable" "13" "6" 2 "a1.4"
"4471" "a1.4:73" "invalid" "unbelievable" "8" "6" 2 "a1.4"
"5471" "a1.4:73" "valid" "unbelievable" "2" "2" 2 "a1.4"
"6471" "a1.4:73" "valid" "believable" "7" "2" 2 "a1.4"
"7471" "a1.4:73" "invalid" "believable" "10" "1" 4 "a1.4"
"8471" "a1.4:73" "valid" "unbelievable" "11" "4" 3 "a1.4"
"9471" "a1.4:73" "invalid" "believable" "16" "8" 3 "a1.4"
"10471" "a1.4:73" "invalid" "unbelievable" "23" "8" 2 "a1.4"
"11471" "a1.4:73" "valid" "unbelievable" "17" "5" 4 "a1.4"
"12471" "a1.4:73" "invalid" "unbelievable" "20" "1" 4 "a1.4"
"13471" "a1.4:73" "valid" "believable" "19" "4" 2 "a1.4"
"14471" "a1.4:73" "invalid" "unbelievable" "5" "3" 3 "a1.4"
"15471" "a1.4:73" "valid" "believable" "22" "7" 4 "a1.4"
"16471" "a1.4:73" "valid" "believable" "4" "5" 2 "a1.4"
"17471" "a1.4:73" "valid" "unbelievable" "14" "7" 3 "a1.4"
"248" "a1.4:74" "valid" "believable" "4" "7" 3 "a1.4"
"348" "a1.4:74" "valid" "unbelievable" "20" "5" 2 "a1.4"
"448" "a1.4:74" "valid" "believable" "22" "2" 4 "a1.4"
"548" "a1.4:74" "valid" "believable" "16" "4" 5 "a1.4"
"648" "a1.4:74" "valid" "believable" "1" "5" 2 "a1.4"
"748" "a1.4:74" "invalid" "believable" "7" "3" 4 "a1.4"
"848" "a1.4:74" "invalid" "believable" "13" "1" 4 "a1.4"
"948" "a1.4:74" "invalid" "unbelievable" "8" "8" 1 "a1.4"
"1048" "a1.4:74" "invalid" "unbelievable" "2" "1" 3 "a1.4"
"1148" "a1.4:74" "invalid" "believable" "10" "6" 2 "a1.4"
"1248" "a1.4:74" "valid" "unbelievable" "17" "4" 4 "a1.4"
"1348" "a1.4:74" "valid" "unbelievable" "23" "2" 2 "a1.4"
"1448" "a1.4:74" "invalid" "unbelievable" "5" "6" 4 "a1.4"
"1548" "a1.4:74" "valid" "unbelievable" "14" "7" 4 "a1.4"
"1648" "a1.4:74" "invalid" "unbelievable" "11" "3" 1 "a1.4"
"1748" "a1.4:74" "invalid" "believable" "19" "8" 2 "a1.4"
"249" "a1.4:76" "valid" "believable" "1" "7" 5 "a1.4"
"3492" "a1.4:76" "valid" "unbelievable" "8" "5" 4 "a1.4"
"4492" "a1.4:76" "valid" "believable" "16" "5" 4 "a1.4"
"5492" "a1.4:76" "invalid" "unbelievable" "5" "1" 3 "a1.4"
"6492" "a1.4:76" "invalid" "unbelievable" "14" "3" 1 "a1.4"
"7492" "a1.4:76" "invalid" "unbelievable" "11" "8" 1 "a1.4"
"8492" "a1.4:76" "invalid" "believable" "4" "6" 4 "a1.4"
"9492" "a1.4:76" "invalid" "unbelievable" "17" "6" 1 "a1.4"
"10492" "a1.4:76" "valid" "unbelievable" "2" "2" 2 "a1.4"
"11492" "a1.4:76" "invalid" "believable" "13" "3" 2 "a1.4"
"12492" "a1.4:76" "valid" "unbelievable" "20" "7" 2 "a1.4"
"13492" "a1.4:76" "valid" "unbelievable" "23" "4" 1 "a1.4"
"14492" "a1.4:76" "invalid" "believable" "10" "1" 1 "a1.4"
"15492" "a1.4:76" "valid" "believable" "7" "2" 5 "a1.4"
"16492" "a1.4:76" "valid" "believable" "22" "4" 5 "a1.4"
"17492" "a1.4:76" "invalid" "believable" "19" "8" 4 "a1.4"
"2501" "a1.4:78" "invalid" "unbelievable" "5" "3" 4 "a1.4"
"3501" "a1.4:78" "valid" "believable" "16" "4" 2 "a1.4"
"4501" "a1.4:78" "valid" "believable" "10" "5" 5 "a1.4"
"5501" "a1.4:78" "valid" "unbelievable" "23" "2" 2 "a1.4"
"6501" "a1.4:78" "valid" "believable" "1" "7" 5 "a1.4"
"7501" "a1.4:78" "invalid" "unbelievable" "20" "6" 3 "a1.4"
"8501" "a1.4:78" "valid" "unbelievable" "17" "7" 1 "a1.4"
"9501" "a1.4:78" "invalid" "believable" "4" "8" 4 "a1.4"
"10501" "a1.4:78" "invalid" "unbelievable" "8" "1" 4 "a1.4"
"11501" "a1.4:78" "invalid" "believable" "7" "6" 5 "a1.4"
"12501" "a1.4:78" "valid" "believable" "22" "2" 5 "a1.4"
"13501" "a1.4:78" "valid" "unbelievable" "2" "4" 5 "a1.4"
"14501" "a1.4:78" "invalid" "unbelievable" "14" "8" 2 "a1.4"
"15501" "a1.4:78" "valid" "unbelievable" "11" "5" 2 "a1.4"
"16501" "a1.4:78" "invalid" "believable" "19" "1" 5 "a1.4"
"17501" "a1.4:78" "invalid" "believable" "13" "3" 2 "a1.4"
"251" "a1.4:79" "valid" "believable" "10" "2" 3 "a1.4"
"351" "a1.4:79" "valid" "unbelievable" "17" "5" 2 "a1.4"
"451" "a1.4:79" "valid" "unbelievable" "20" "4" 4 "a1.4"
"551" "a1.4:79" "invalid" "believable" "7" "1" 5 "a1.4"
"651" "a1.4:79" "invalid" "believable" "16" "6" 5 "a1.4"
"751" "a1.4:79" "invalid" "unbelievable" "14" "8" 1 "a1.4"
"851" "a1.4:79" "invalid" "believable" "13" "3" 5 "a1.4"
"951" "a1.4:79" "valid" "unbelievable" "11" "7" 3 "a1.4"
"1051" "a1.4:79" "valid" "believable" "4" "7" 4 "a1.4"
"1151" "a1.4:79" "invalid" "unbelievable" "2" "6" 1 "a1.4"
"1251" "a1.4:79" "invalid" "believable" "22" "8" 2 "a1.4"
"1351" "a1.4:79" "invalid" "unbelievable" "5" "3" 5 "a1.4"
"1451" "a1.4:79" "valid" "believable" "1" "5" 5 "a1.4"
"1551" "a1.4:79" "invalid" "unbelievable" "23" "1" 2 "a1.4"
"1651" "a1.4:79" "valid" "believable" "19" "4" 4 "a1.4"
"1751" "a1.4:79" "valid" "unbelievable" "8" "2" 4 "a1.4"
"2522" "a1.4:81" "invalid" "believable" "1" "1" 3 "a1.4"
"3521" "a1.4:81" "valid" "believable" "19" "4" 2 "a1.4"
"4521" "a1.4:81" "invalid" "believable" "22" "8" 4 "a1.4"
"5524" "a1.4:81" "invalid" "unbelievable" "17" "3" 1 "a1.4"
"6521" "a1.4:81" "invalid" "believable" "16" "6" 1 "a1.4"
"7521" "a1.4:81" "valid" "believable" "7" "5" 1 "a1.4"
"8521" "a1.4:81" "valid" "believable" "4" "7" 3 "a1.4"
"9521" "a1.4:81" "valid" "unbelievable" "20" "7" 5 "a1.4"
"10521" "a1.4:81" "invalid" "unbelievable" "23" "6" 1 "a1.4"
"11521" "a1.4:81" "invalid" "believable" "13" "3" 4 "a1.4"
"12521" "a1.4:81" "invalid" "unbelievable" "5" "1" 4 "a1.4"
"13521" "a1.4:81" "invalid" "unbelievable" "8" "8" 3 "a1.4"
"14521" "a1.4:81" "valid" "believable" "10" "2" 4 "a1.4"
"15521" "a1.4:81" "valid" "unbelievable" "2" "2" 5 "a1.4"
"16521" "a1.4:81" "valid" "unbelievable" "14" "4" 1 "a1.4"
"17521" "a1.4:81" "valid" "unbelievable" "11" "5" 3 "a1.4"
"253" "a1.4:82" "invalid" "unbelievable" "20" "6" 2 "a1.4"
"3532" "a1.4:82" "valid" "believable" "10" "5" 5 "a1.4"
"4532" "a1.4:82" "invalid" "believable" "13" "6" 4 "a1.4"
"5532" "a1.4:82" "valid" "unbelievable" "8" "4" 2 "a1.4"
"6532" "a1.4:82" "invalid" "unbelievable" "5" "1" 4 "a1.4"
"7532" "a1.4:82" "invalid" "believable" "1" "3" 4 "a1.4"
"8532" "a1.4:82" "valid" "believable" "16" "7" 4 "a1.4"
"9532" "a1.4:82" "invalid" "unbelievable" "14" "3" 4 "a1.4"
"10532" "a1.4:82" "valid" "unbelievable" "2" "2" 4 "a1.4"
"11532" "a1.4:82" "valid" "believable" "4" "2" 4 "a1.4"
"12532" "a1.4:82" "valid" "unbelievable" "11" "7" 4 "a1.4"
"13532" "a1.4:82" "invalid" "unbelievable" "17" "8" 5 "a1.4"
"14532" "a1.4:82" "invalid" "believable" "22" "1" 5 "a1.4"
"15532" "a1.4:82" "valid" "unbelievable" "23" "5" 1 "a1.4"
"16532" "a1.4:82" "invalid" "believable" "7" "8" 4 "a1.4"
"17532" "a1.4:82" "valid" "believable" "19" "4" 3 "a1.4"
"2542" "a1.4:83" "invalid" "believable" "10" "1" 4 "a1.4"
"354" "a1.4:83" "invalid" "believable" "7" "3" 5 "a1.4"
"454" "a1.4:83" "invalid" "unbelievable" "5" "1" 3 "a1.4"
"554" "a1.4:83" "invalid" "unbelievable" "17" "8" 1 "a1.4"
"654" "a1.4:83" "invalid" "unbelievable" "23" "3" 1 "a1.4"
"754" "a1.4:83" "valid" "believable" "1" "7" 5 "a1.4"
"854" "a1.4:83" "invalid" "believable" "16" "6" 3 "a1.4"
"954" "a1.4:83" "valid" "believable" "13" "4" 2 "a1.4"
"1054" "a1.4:83" "valid" "unbelievable" "20" "4" 2 "a1.4"
"1154" "a1.4:83" "invalid" "believable" "4" "8" 1 "a1.4"
"1254" "a1.4:83" "valid" "believable" "19" "2" 1 "a1.4"
"1354" "a1.4:83" "valid" "unbelievable" "11" "7" 3 "a1.4"
"1454" "a1.4:83" "valid" "unbelievable" "14" "2" 5 "a1.4"
"1554" "a1.4:83" "invalid" "unbelievable" "8" "6" 1 "a1.4"
"1654" "a1.4:83" "valid" "believable" "22" "5" 4 "a1.4"
"1754" "a1.4:83" "valid" "unbelievable" "2" "5" 3 "a1.4"
"255" "a1.4:85" "invalid" "believable" "13" "6" 3 "a1.4"
"355" "a1.4:85" "invalid" "unbelievable" "11" "8" 4 "a1.4"
"455" "a1.4:85" "valid" "believable" "7" "2" 3 "a1.4"
"555" "a1.4:85" "invalid" "unbelievable" "20" "1" 2 "a1.4"
"655" "a1.4:85" "valid" "unbelievable" "23" "4" 2 "a1.4"
"755" "a1.4:85" "valid" "believable" "1" "7" 3 "a1.4"
"855" "a1.4:85" "invalid" "believable" "4" "1" 1 "a1.4"
"955" "a1.4:85" "valid" "unbelievable" "17" "5" 2 "a1.4"
"1055" "a1.4:85" "valid" "believable" "16" "5" 2 "a1.4"
"1155" "a1.4:85" "valid" "unbelievable" "14" "2" 4 "a1.4"
"1255" "a1.4:85" "invalid" "believable" "10" "3" 2 "a1.4"
"1355" "a1.4:85" "valid" "unbelievable" "8" "7" 3 "a1.4"
"1455" "a1.4:85" "invalid" "unbelievable" "2" "6" 3 "a1.4"
"1555" "a1.4:85" "invalid" "unbelievable" "5" "3" 3 "a1.4"
"1655" "a1.4:85" "invalid" "believable" "19" "8" 1 "a1.4"
"1755" "a1.4:85" "valid" "believable" "22" "4" 4 "a1.4"
"256" "a1.4:9" "invalid" "unbelievable" "5" "1" 4 "a1.4"
"3561" "a1.4:9" "valid" "believable" "7" "7" 1 "a1.4"
"4561" "a1.4:9" "valid" "believable" "19" "5" 5 "a1.4"
"5562" "a1.4:9" "invalid" "believable" "1" "8" 3 "a1.4"
"6561" "a1.4:9" "invalid" "unbelievable" "20" "3" 5 "a1.4"
"7561" "a1.4:9" "valid" "believable" "10" "2" 2 "a1.4"
"8561" "a1.4:9" "valid" "unbelievable" "2" "2" 4 "a1.4"
"9561" "a1.4:9" "invalid" "believable" "13" "3" 2 "a1.4"
"10561" "a1.4:9" "invalid" "unbelievable" "23" "8" 1 "a1.4"
"11561" "a1.4:9" "invalid" "believable" "4" "6" 3 "a1.4"
"12561" "a1.4:9" "valid" "unbelievable" "14" "5" 5 "a1.4"
"13561" "a1.4:9" "invalid" "believable" "16" "1" 3 "a1.4"
"14561" "a1.4:9" "invalid" "unbelievable" "11" "6" 2 "a1.4"
"15561" "a1.4:9" "valid" "unbelievable" "17" "7" 1 "a1.4"
"16561" "a1.4:9" "valid" "believable" "22" "4" 4 "a1.4"
"17561" "a1.4:9" "valid" "unbelievable" "8" "4" 1 "a1.4"
"2572" "a1.4:86" "invalid" "unbelievable" "23" "1" 4 "a1.4"
"357" "a1.4:86" "invalid" "unbelievable" "20" "8" 5 "a1.4"
"457" "a1.4:86" "valid" "unbelievable" "8" "7" 4 "a1.4"
"557" "a1.4:86" "invalid" "unbelievable" "11" "6" 4 "a1.4"
"657" "a1.4:86" "valid" "believable" "1" "5" 5 "a1.4"
"757" "a1.4:86" "valid" "unbelievable" "2" "2" 4 "a1.4"
"857" "a1.4:86" "invalid" "believable" "4" "1" 2 "a1.4"
"957" "a1.4:86" "invalid" "unbelievable" "17" "3" 2 "a1.4"
"1057" "a1.4:86" "invalid" "believable" "22" "8" 5 "a1.4"
"1157" "a1.4:86" "valid" "believable" "7" "4" 5 "a1.4"
"1257" "a1.4:86" "valid" "unbelievable" "5" "5" 2 "a1.4"
"1357" "a1.4:86" "valid" "believable" "10" "2" 4 "a1.4"
"1457" "a1.4:86" "invalid" "believable" "19" "6" 4 "a1.4"
"1557" "a1.4:86" "invalid" "believable" "13" "3" 4 "a1.4"
"1657" "a1.4:86" "valid" "unbelievable" "14" "4" 5 "a1.4"
"1757" "a1.4:86" "valid" "believable" "16" "7" 4 "a1.4"
"258" "a1.4:88" "valid" "unbelievable" "2" "7" 2 "a1.4"
"3581" "a1.4:88" "valid" "unbelievable" "5" "2" 1 "a1.4"
"4581" "a1.4:88" "valid" "believable" "16" "4" 5 "a1.4"
"5581" "a1.4:88" "valid" "believable" "10" "7" 4 "a1.4"
"6583" "a1.4:88" "invalid" "believable" "19" "1" 5 "a1.4"
"7581" "a1.4:88" "valid" "unbelievable" "14" "4" 5 "a1.4"
"8581" "a1.4:88" "invalid" "unbelievable" "20" "8" 4 "a1.4"
"9581" "a1.4:88" "valid" "unbelievable" "11" "5" 3 "a1.4"
"10581" "a1.4:88" "invalid" "unbelievable" "17" "6" 1 "a1.4"
"11581" "a1.4:88" "valid" "believable" "1" "5" 3 "a1.4"
"12581" "a1.4:88" "valid" "believable" "22" "2" 4 "a1.4"
"13581" "a1.4:88" "invalid" "believable" "7" "3" 4 "a1.4"
"14581" "a1.4:88" "invalid" "believable" "4" "6" 3 "a1.4"
"15581" "a1.4:88" "invalid" "unbelievable" "23" "3" 3 "a1.4"
"16581" "a1.4:88" "invalid" "believable" "13" "8" 1 "a1.4"
"17581" "a1.4:88" "invalid" "unbelievable" "8" "1" 3 "a1.4"
"259" "a1.4:90" "invalid" "believable" "13" "8" 4 "a1.4"
"3592" "a1.4:90" "valid" "unbelievable" "14" "2" 5 "a1.4"
"4592" "a1.4:90" "valid" "unbelievable" "5" "5" 1 "a1.4"
"5594" "a1.4:90" "valid" "believable" "7" "4" 3 "a1.4"
"6592" "a1.4:90" "valid" "unbelievable" "2" "7" 1 "a1.4"
"7592" "a1.4:90" "valid" "unbelievable" "8" "4" 2 "a1.4"
"8592" "a1.4:90" "invalid" "unbelievable" "23" "1" 4 "a1.4"
"9592" "a1.4:90" "valid" "believable" "22" "2" 5 "a1.4"
"10592" "a1.4:90" "valid" "believable" "1" "7" 2 "a1.4"
"11592" "a1.4:90" "invalid" "believable" "16" "1" 5 "a1.4"
"12592" "a1.4:90" "invalid" "believable" "19" "3" 2 "a1.4"
"13592" "a1.4:90" "invalid" "unbelievable" "20" "6" 1 "a1.4"
"14592" "a1.4:90" "invalid" "unbelievable" "17" "3" 1 "a1.4"
"15592" "a1.4:90" "invalid" "believable" "10" "6" 5 "a1.4"
"16592" "a1.4:90" "valid" "believable" "4" "5" 2 "a1.4"
"17592" "a1.4:90" "invalid" "unbelievable" "11" "8" 3 "a1.4"
"260" "a1.4:91" "invalid" "unbelievable" "20" "1" 4 "a1.4"
"360" "a1.4:91" "valid" "unbelievable" "17" "7" 5 "a1.4"
"460" "a1.4:91" "valid" "believable" "1" "2" 2 "a1.4"
"560" "a1.4:91" "invalid" "unbelievable" "8" "3" 1 "a1.4"
"660" "a1.4:91" "invalid" "believable" "4" "8" 1 "a1.4"
"760" "a1.4:91" "valid" "unbelievable" "11" "5" 2 "a1.4"
"860" "a1.4:91" "valid" "believable" "7" "7" 1 "a1.4"
"960" "a1.4:91" "valid" "unbelievable" "5" "2" 3 "a1.4"
"1060" "a1.4:91" "invalid" "believable" "22" "3" 4 "a1.4"
"1160" "a1.4:91" "valid" "believable" "13" "4" 5 "a1.4"
"1260" "a1.4:91" "valid" "believable" "10" "5" 2 "a1.4"
"1360" "a1.4:91" "invalid" "unbelievable" "2" "8" 4 "a1.4"
"1460" "a1.4:91" "valid" "unbelievable" "23" "4" 3 "a1.4"
"1560" "a1.4:91" "invalid" "believable" "19" "6" 5 "a1.4"
"1660" "a1.4:91" "invalid" "believable" "16" "1" 4 "a1.4"
"1760" "a1.4:91" "invalid" "unbelievable" "14" "6" 5 "a1.4"
"2612" "a1.4:93" "valid" "unbelievable" "8" "5" 4 "a1.4"
"361" "a1.4:93" "invalid" "believable" "13" "8" 2 "a1.4"
"461" "a1.4:93" "valid" "believable" "16" "2" 4 "a1.4"
"561" "a1.4:93" "invalid" "believable" "7" "3" 1 "a1.4"
"661" "a1.4:93" "valid" "believable" "10" "4" 3 "a1.4"
"761" "a1.4:93" "invalid" "unbelievable" "23" "1" 2 "a1.4"
"861" "a1.4:93" "valid" "unbelievable" "11" "4" 4 "a1.4"
"961" "a1.4:93" "invalid" "believable" "19" "6" 4 "a1.4"
"1061" "a1.4:93" "valid" "believable" "22" "5" 5 "a1.4"
"1161" "a1.4:93" "valid" "believable" "1" "7" 5 "a1.4"
"1261" "a1.4:93" "invalid" "unbelievable" "14" "3" 2 "a1.4"
"1361" "a1.4:93" "valid" "unbelievable" "2" "2" 2 "a1.4"
"1461" "a1.4:93" "invalid" "unbelievable" "5" "8" 2 "a1.4"
"1561" "a1.4:93" "valid" "unbelievable" "17" "7" 1 "a1.4"
"1661" "a1.4:93" "invalid" "unbelievable" "20" "6" 2 "a1.4"
"1761" "a1.4:93" "invalid" "believable" "4" "1" 3 "a1.4"
"262" "a1.4:94" "invalid" "believable" "10" "1" 4 "a1.4"
"362" "a1.4:94" "valid" "believable" "19" "5" 3 "a1.4"
"462" "a1.4:94" "invalid" "unbelievable" "23" "3" 2 "a1.4"
"562" "a1.4:94" "valid" "unbelievable" "14" "7" 4 "a1.4"
"662" "a1.4:94" "valid" "believable" "4" "2" 4 "a1.4"
"762" "a1.4:94" "valid" "unbelievable" "5" "5" 3 "a1.4"
"862" "a1.4:94" "invalid" "believable" "22" "6" 5 "a1.4"
"962" "a1.4:94" "invalid" "believable" "1" "3" 4 "a1.4"
"1062" "a1.4:94" "valid" "believable" "16" "4" 3 "a1.4"
"1162" "a1.4:94" "invalid" "believable" "13" "8" 1 "a1.4"
"1262" "a1.4:94" "invalid" "unbelievable" "11" "1" 2 "a1.4"
"1362" "a1.4:94" "valid" "believable" "7" "7" 5 "a1.4"
"1462" "a1.4:94" "invalid" "unbelievable" "2" "8" 4 "a1.4"
"1562" "a1.4:94" "valid" "unbelievable" "20" "2" 3 "a1.4"
"1662" "a1.4:94" "valid" "unbelievable" "17" "4" 1 "a1.4"
"1762" "a1.4:94" "invalid" "unbelievable" "8" "6" 4 "a1.4"
"263" "a1.4:95" "valid" "believable" "7" "2" 5 "a1.4"
"363" "a1.4:95" "invalid" "believable" "19" "3" 1 "a1.4"
"463" "a1.4:95" "valid" "believable" "10" "4" 5 "a1.4"
"563" "a1.4:95" "invalid" "believable" "1" "6" 1 "a1.4"
"663" "a1.4:95" "valid" "unbelievable" "14" "2" 5 "a1.4"
"763" "a1.4:95" "invalid" "unbelievable" "11" "8" 1 "a1.4"
"863" "a1.4:95" "valid" "unbelievable" "17" "5" 1 "a1.4"
"963" "a1.4:95" "invalid" "believable" "16" "1" 1 "a1.4"
"1063" "a1.4:95" "valid" "unbelievable" "23" "7" 1 "a1.4"
"1163" "a1.4:95" "valid" "believable" "13" "7" 1 "a1.4"
"1263" "a1.4:95" "valid" "believable" "4" "5" 1 "a1.4"
"1363" "a1.4:95" "invalid" "unbelievable" "20" "3" 1 "a1.4"
"1463" "a1.4:95" "invalid" "unbelievable" "2" "6" 1 "a1.4"
"1563" "a1.4:95" "invalid" "believable" "22" "8" 1 "a1.4"
"1663" "a1.4:95" "invalid" "unbelievable" "8" "1" 1 "a1.4"
"1763" "a1.4:95" "valid" "unbelievable" "5" "4" 5 "a1.4"
"2642" "a1.4:97" "invalid" "unbelievable" "17" "1" 3 "a1.4"
"364" "a1.4:97" "invalid" "unbelievable" "20" "8" 2 "a1.4"
"464" "a1.4:97" "invalid" "believable" "7" "8" 4 "a1.4"
"564" "a1.4:97" "invalid" "believable" "10" "6" 4 "a1.4"
"664" "a1.4:97" "valid" "unbelievable" "11" "2" 3 "a1.4"
"764" "a1.4:97" "valid" "unbelievable" "8" "4" 2 "a1.4"
"864" "a1.4:97" "invalid" "unbelievable" "14" "3" 4 "a1.4"
"964" "a1.4:97" "valid" "unbelievable" "2" "5" 4 "a1.4"
"1064" "a1.4:97" "valid" "believable" "1" "4" 5 "a1.4"
"1164" "a1.4:97" "invalid" "believable" "19" "3" 3 "a1.4"
"1264" "a1.4:97" "invalid" "unbelievable" "23" "6" 5 "a1.4"
"1364" "a1.4:97" "valid" "believable" "16" "7" 4 "a1.4"
"1464" "a1.4:97" "valid" "believable" "22" "5" 2 "a1.4"
"1564" "a1.4:97" "valid" "believable" "13" "2" 1 "a1.4"
"1664" "a1.4:97" "invalid" "believable" "4" "1" 2 "a1.4"
"1764" "a1.4:97" "valid" "unbelievable" "5" "7" 4 "a1.4"
"265" "a1.4:99" "invalid" "believable" "10" "8" 4 "a1.4"
"365" "a1.4:99" "invalid" "believable" "4" "1" 4 "a1.4"
"465" "a1.4:99" "invalid" "unbelievable" "23" "8" 5 "a1.4"
"565" "a1.4:99" "valid" "unbelievable" "20" "4" 5 "a1.4"
"665" "a1.4:99" "invalid" "believable" "19" "3" 2 "a1.4"
"765" "a1.4:99" "invalid" "believable" "16" "6" 4 "a1.4"
"865" "a1.4:99" "invalid" "unbelievable" "5" "3" 5 "a1.4"
"965" "a1.4:99" "valid" "believable" "13" "2" 4 "a1.4"
"1065" "a1.4:99" "valid" "unbelievable" "14" "2" 1 "a1.4"
"1165" "a1.4:99" "valid" "believable" "22" "5" 5 "a1.4"
"1265" "a1.4:99" "valid" "unbelievable" "2" "5" 3 "a1.4"
"1365" "a1.4:99" "invalid" "unbelievable" "11" "6" 2 "a1.4"
"1465" "a1.4:99" "valid" "unbelievable" "17" "7" 1 "a1.4"
"1565" "a1.4:99" "valid" "believable" "7" "7" 1 "a1.4"
"1665" "a1.4:99" "invalid" "unbelievable" "8" "1" 3 "a1.4"
"1765" "a1.4:99" "valid" "believable" "1" "4" 5 "a1.4"
"2662" "a1.4:100" "valid" "unbelievable" "8" "7" 1 "a1.4"
"366" "a1.4:100" "invalid" "unbelievable" "11" "1" 2 "a1.4"
"466" "a1.4:100" "invalid" "believable" "19" "6" 1 "a1.4"
"566" "a1.4:100" "invalid" "believable" "4" "1" 5 "a1.4"
"666" "a1.4:100" "valid" "believable" "7" "5" 4 "a1.4"
"766" "a1.4:100" "valid" "unbelievable" "5" "2" 3 "a1.4"
"866" "a1.4:100" "invalid" "unbelievable" "2" "8" 4 "a1.4"
"966" "a1.4:100" "invalid" "unbelievable" "17" "3" 4 "a1.4"
"1066" "a1.4:100" "invalid" "believable" "13" "8" 4 "a1.4"
"1166" "a1.4:100" "valid" "believable" "22" "4" 4 "a1.4"
"1266" "a1.4:100" "valid" "believable" "1" "7" 4 "a1.4"
"1366" "a1.4:100" "valid" "believable" "16" "2" 5 "a1.4"
"1466" "a1.4:100" "valid" "unbelievable" "23" "4" 2 "a1.4"
"1566" "a1.4:100" "invalid" "believable" "10" "3" 1 "a1.4"
"1666" "a1.4:100" "valid" "unbelievable" "20" "5" 2 "a1.4"
"1766" "a1.4:100" "invalid" "unbelievable" "14" "6" 5 "a1.4"
"2672" "a1.4:10" "invalid" "believable" "4" "3" 1 "a1.4"
"367" "a1.4:10" "invalid" "unbelievable" "11" "3" 4 "a1.4"
"467" "a1.4:10" "invalid" "believable" "16" "6" 5 "a1.4"
"567" "a1.4:10" "valid" "unbelievable" "5" "5" 4 "a1.4"
"667" "a1.4:10" "valid" "unbelievable" "23" "4" 4 "a1.4"
"767" "a1.4:10" "invalid" "believable" "1" "1" 2 "a1.4"
"867" "a1.4:10" "invalid" "believable" "10" "8" 5 "a1.4"
"967" "a1.4:10" "valid" "believable" "13" "5" 5 "a1.4"
"1067" "a1.4:10" "valid" "unbelievable" "8" "2" 1 "a1.4"
"1167" "a1.4:10" "valid" "believable" "19" "4" 4 "a1.4"
"1267" "a1.4:10" "invalid" "unbelievable" "2" "8" 1 "a1.4"
"1367" "a1.4:10" "invalid" "unbelievable" "20" "1" 5 "a1.4"
"1467" "a1.4:10" "valid" "believable" "22" "2" 5 "a1.4"
"1567" "a1.4:10" "valid" "unbelievable" "14" "7" 1 "a1.4"
"1667" "a1.4:10" "invalid" "unbelievable" "17" "6" 4 "a1.4"
"1767" "a1.4:10" "valid" "believable" "7" "7" 1 "a1.4"
"2681" "a1.4:102" "invalid" "unbelievable" "14" "3" 4 "a1.4"
"368" "a1.4:102" "valid" "unbelievable" "20" "2" 2 "a1.4"
"468" "a1.4:102" "valid" "unbelievable" "23" "7" 2 "a1.4"
"568" "a1.4:102" "invalid" "believable" "16" "1" 4 "a1.4"
"668" "a1.4:102" "valid" "unbelievable" "11" "4" 1 "a1.4"
"768" "a1.4:102" "invalid" "believable" "4" "8" 5 "a1.4"
"868" "a1.4:102" "invalid" "unbelievable" "5" "1" 1 "a1.4"
"968" "a1.4:102" "valid" "believable" "13" "2" 4 "a1.4"
"1068" "a1.4:102" "invalid" "unbelievable" "17" "6" 2 "a1.4"
"1168" "a1.4:102" "valid" "believable" "10" "4" 1 "a1.4"
"1268" "a1.4:102" "invalid" "believable" "22" "3" 5 "a1.4"
"1368" "a1.4:102" "invalid" "believable" "1" "6" 4 "a1.4"
"1468" "a1.4:102" "valid" "believable" "19" "5" 5 "a1.4"
"1568" "a1.4:102" "valid" "believable" "7" "7" 5 "a1.4"
"1668" "a1.4:102" "invalid" "unbelievable" "8" "8" 1 "a1.4"
"1768" "a1.4:102" "valid" "unbelievable" "2" "5" 2 "a1.4"
"269" "a1.4:103" "valid" "unbelievable" "11" "4" 3 "a1.4"
"369" "a1.4:103" "valid" "believable" "19" "2" 2 "a1.4"
"469" "a1.4:103" "valid" "unbelievable" "14" "7" 5 "a1.4"
"569" "a1.4:103" "invalid" "believable" "16" "1" 4 "a1.4"
"669" "a1.4:103" "valid" "believable" "4" "7" 3 "a1.4"
"769" "a1.4:103" "valid" "believable" "1" "5" 4 "a1.4"
"869" "a1.4:103" "valid" "believable" "7" "4" 3 "a1.4"
"969" "a1.4:103" "invalid" "believable" "10" "8" 4 "a1.4"
"1069" "a1.4:103" "valid" "unbelievable" "20" "2" 3 "a1.4"
"1169" "a1.4:103" "valid" "unbelievable" "5" "5" 3 "a1.4"
"1269" "a1.4:103" "invalid" "believable" "13" "3" 2 "a1.4"
"1369" "a1.4:103" "invalid" "believable" "22" "6" 4 "a1.4"
"1469" "a1.4:103" "invalid" "unbelievable" "17" "3" 3 "a1.4"
"1569" "a1.4:103" "invalid" "unbelievable" "8" "1" 3 "a1.4"
"1669" "a1.4:103" "invalid" "unbelievable" "23" "8" 3 "a1.4"
"1769" "a1.4:103" "invalid" "unbelievable" "2" "6" 3 "a1.4"
"270" "a1.4:105" "invalid" "believable" "13" "6" 4 "a1.4"
"370" "a1.4:105" "valid" "believable" "4" "2" 2 "a1.4"
"470" "a1.4:105" "valid" "unbelievable" "20" "7" 4 "a1.4"
"570" "a1.4:105" "invalid" "believable" "7" "1" 4 "a1.4"
"670" "a1.4:105" "invalid" "unbelievable" "8" "8" 4 "a1.4"
"770" "a1.4:105" "invalid" "believable" "22" "3" 2 "a1.4"
"870" "a1.4:105" "invalid" "unbelievable" "11" "1" 4 "a1.4"
"970" "a1.4:105" "valid" "believable" "10" "7" 5 "a1.4"
"1070" "a1.4:105" "invalid" "believable" "16" "8" 2 "a1.4"
"1170" "a1.4:105" "valid" "unbelievable" "23" "2" 2 "a1.4"
"1270" "a1.4:105" "valid" "unbelievable" "14" "4" 4 "a1.4"
"1370" "a1.4:105" "invalid" "unbelievable" "2" "6" 4 "a1.4"
"1470" "a1.4:105" "valid" "believable" "19" "4" 2 "a1.4"
"1570" "a1.4:105" "valid" "unbelievable" "17" "5" 4 "a1.4"
"1670" "a1.4:105" "valid" "believable" "1" "5" 4 "a1.4"
"1770" "a1.4:105" "invalid" "unbelievable" "5" "3" 5 "a1.4"
"2713" "a1.4:106" "invalid" "unbelievable" "11" "8" 4 "a1.4"
"371" "a1.4:106" "invalid" "believable" "1" "8" 3 "a1.4"
"471" "a1.4:106" "valid" "believable" "22" "4" 5 "a1.4"
"571" "a1.4:106" "invalid" "believable" "7" "1" 2 "a1.4"
"671" "a1.4:106" "valid" "unbelievable" "5" "4" 2 "a1.4"
"771" "a1.4:106" "valid" "unbelievable" "14" "7" 4 "a1.4"
"871" "a1.4:106" "invalid" "believable" "4" "3" 2 "a1.4"
"971" "a1.4:106" "invalid" "believable" "19" "6" 4 "a1.4"
"1071" "a1.4:106" "valid" "believable" "10" "5" 5 "a1.4"
"1171" "a1.4:106" "valid" "believable" "16" "7" 4 "a1.4"
"1271" "a1.4:106" "valid" "unbelievable" "17" "5" 3 "a1.4"
"1371" "a1.4:106" "valid" "unbelievable" "8" "2" 3 "a1.4"
"1471" "a1.4:106" "invalid" "unbelievable" "2" "6" 4 "a1.4"
"1571" "a1.4:106" "valid" "believable" "13" "2" 2 "a1.4"
"1671" "a1.4:106" "invalid" "unbelievable" "23" "1" 2 "a1.4"
"1771" "a1.4:106" "invalid" "unbelievable" "20" "3" 1 "a1.4"
"272" "a1.4:108" "invalid" "believable" "1" "8" 5 "a1.4"
"372" "a1.4:108" "valid" "believable" "10" "4" 5 "a1.4"
"472" "a1.4:108" "invalid" "unbelievable" "8" "8" 1 "a1.4"
"572" "a1.4:108" "invalid" "unbelievable" "2" "1" 4 "a1.4"
"672" "a1.4:108" "invalid" "unbelievable" "23" "6" 2 "a1.4"
"772" "a1.4:108" "valid" "unbelievable" "17" "4" 1 "a1.4"
"872" "a1.4:108" "valid" "unbelievable" "11" "2" 4 "a1.4"
"972" "a1.4:108" "invalid" "believable" "13" "1" 3 "a1.4"
"1072" "a1.4:108" "valid" "believable" "7" "5" 4 "a1.4"
"1172" "a1.4:108" "invalid" "believable" "19" "6" 3 "a1.4"
"1272" "a1.4:108" "invalid" "believable" "16" "3" 5 "a1.4"
"1372" "a1.4:108" "valid" "believable" "22" "7" 4 "a1.4"
"1472" "a1.4:108" "valid" "believable" "4" "2" 2 "a1.4"
"1572" "a1.4:108" "invalid" "unbelievable" "20" "3" 4 "a1.4"
"1672" "a1.4:108" "valid" "unbelievable" "5" "7" 4 "a1.4"
"1772" "a1.4:108" "valid" "unbelievable" "14" "5" 5 "a1.4"
"273" "a1.4:109" "valid" "believable" "13" "7" 2 "a1.4"
"373" "a1.4:109" "invalid" "unbelievable" "5" "3" 4 "a1.4"
"473" "a1.4:109" "invalid" "unbelievable" "23" "1" 2 "a1.4"
"573" "a1.4:109" "valid" "unbelievable" "17" "2" 3 "a1.4"
"673" "a1.4:109" "invalid" "unbelievable" "14" "8" 4 "a1.4"
"773" "a1.4:109" "valid" "believable" "1" "2" 5 "a1.4"
"873" "a1.4:109" "invalid" "believable" "10" "3" 5 "a1.4"
"973" "a1.4:109" "invalid" "believable" "7" "1" 5 "a1.4"
"1073" "a1.4:109" "valid" "believable" "16" "5" 5 "a1.4"
"1173" "a1.4:109" "valid" "unbelievable" "20" "4" 1 "a1.4"
"1273" "a1.4:109" "invalid" "believable" "22" "6" 5 "a1.4"
"1373" "a1.4:109" "valid" "believable" "4" "4" 2 "a1.4"
"1473" "a1.4:109" "valid" "unbelievable" "8" "7" 2 "a1.4"
"1573" "a1.4:109" "invalid" "believable" "19" "8" 3 "a1.4"
"1673" "a1.4:109" "invalid" "unbelievable" "11" "6" 4 "a1.4"
"1773" "a1.4:109" "valid" "unbelievable" "2" "5" 2 "a1.4"
"2743" "a1.4:111" "valid" "believable" "19" "4" 2 "a1.4"
"374" "a1.4:111" "valid" "believable" "13" "2" 4 "a1.4"
"474" "a1.4:111" "valid" "believable" "1" "5" 4 "a1.4"
"574" "a1.4:111" "invalid" "believable" "10" "6" 4 "a1.4"
"674" "a1.4:111" "invalid" "unbelievable" "17" "8" 1 "a1.4"
"774" "a1.4:111" "invalid" "believable" "22" "8" 5 "a1.4"
"874" "a1.4:111" "valid" "unbelievable" "8" "7" 1 "a1.4"
"974" "a1.4:111" "invalid" "unbelievable" "14" "3" 1 "a1.4"
"1074" "a1.4:111" "invalid" "unbelievable" "20" "1" 1 "a1.4"
"1174" "a1.4:111" "valid" "believable" "7" "7" 2 "a1.4"
"1274" "a1.4:111" "invalid" "believable" "16" "3" 4 "a1.4"
"1374" "a1.4:111" "valid" "unbelievable" "5" "2" 2 "a1.4"
"1474" "a1.4:111" "valid" "unbelievable" "2" "4" 3 "a1.4"
"1574" "a1.4:111" "invalid" "unbelievable" "11" "6" 1 "a1.4"
"1674" "a1.4:111" "invalid" "believable" "4" "1" 1 "a1.4"
"1774" "a1.4:111" "valid" "unbelievable" "23" "5" 1 "a1.4"
"275" "a1.4:112" "invalid" "believable" "19" "6" 5 "a1.4"
"375" "a1.4:112" "invalid" "unbelievable" "23" "1" 4 "a1.4"
"475" "a1.4:112" "valid" "unbelievable" "8" "5" 2 "a1.4"
"575" "a1.4:112" "invalid" "believable" "1" "8" 5 "a1.4"
"675" "a1.4:112" "valid" "unbelievable" "20" "2" 1 "a1.4"
"775" "a1.4:112" "valid" "believable" "4" "5" 4 "a1.4"
"875" "a1.4:112" "invalid" "unbelievable" "5" "8" 1 "a1.4"
"975" "a1.4:112" "valid" "believable" "22" "7" 1 "a1.4"
"1075" "a1.4:112" "valid" "unbelievable" "17" "4" 3 "a1.4"
"1175" "a1.4:112" "valid" "believable" "13" "4" 5 "a1.4"
"1275" "a1.4:112" "invalid" "unbelievable" "14" "3" 5 "a1.4"
"1375" "a1.4:112" "invalid" "believable" "10" "1" 2 "a1.4"
"1475" "a1.4:112" "valid" "unbelievable" "2" "7" 1 "a1.4"
"1575" "a1.4:112" "valid" "believable" "7" "2" 4 "a1.4"
"1675" "a1.4:112" "invalid" "unbelievable" "11" "6" 1 "a1.4"
"1775" "a1.4:112" "invalid" "believable" "16" "3" 2 "a1.4"
"2762" "a1.4:114" "valid" "unbelievable" "11" "7" 2 "a1.4"
"376" "a1.4:114" "invalid" "unbelievable" "8" "6" 2 "a1.4"
"476" "a1.4:114" "invalid" "unbelievable" "14" "3" 4 "a1.4"
"576" "a1.4:114" "valid" "unbelievable" "20" "4" 4 "a1.4"
"676" "a1.4:114" "invalid" "unbelievable" "23" "8" 1 "a1.4"
"776" "a1.4:114" "invalid" "believable" "7" "3" 5 "a1.4"
"876" "a1.4:114" "valid" "unbelievable" "5" "5" 4 "a1.4"
"976" "a1.4:114" "invalid" "believable" "16" "8" 4 "a1.4"
"1076" "a1.4:114" "valid" "believable" "13" "7" 1 "a1.4"
"1176" "a1.4:114" "valid" "believable" "22" "4" 4 "a1.4"
"1276" "a1.4:114" "invalid" "believable" "4" "1" 3 "a1.4"
"1376" "a1.4:114" "valid" "believable" "10" "5" 5 "a1.4"
"1476" "a1.4:114" "invalid" "unbelievable" "2" "1" 5 "a1.4"
"1576" "a1.4:114" "valid" "unbelievable" "17" "2" 3 "a1.4"
"1676" "a1.4:114" "invalid" "believable" "19" "6" 4 "a1.4"
"1776" "a1.4:114" "valid" "believable" "1" "2" 5 "a1.4"
"2771" "a1.4:115" "valid" "believable" "13" "2" 4 "a1.4"
"377" "a1.4:115" "invalid" "believable" "10" "3" 1 "a1.4"
"477" "a1.4:115" "valid" "believable" "7" "5" 5 "a1.4"
"577" "a1.4:115" "valid" "unbelievable" "5" "2" 1 "a1.4"
"677" "a1.4:115" "valid" "unbelievable" "23" "5" 4 "a1.4"
"777" "a1.4:115" "invalid" "believable" "16" "8" 5 "a1.4"
"877" "a1.4:115" "invalid" "unbelievable" "2" "3" 5 "a1.4"
"977" "a1.4:115" "valid" "unbelievable" "8" "4" 1 "a1.4"
"1077" "a1.4:115" "invalid" "believable" "1" "6" 5 "a1.4"
"1177" "a1.4:115" "valid" "unbelievable" "17" "7" 4 "a1.4"
"1277" "a1.4:115" "valid" "believable" "4" "4" 4 "a1.4"
"1377" "a1.4:115" "invalid" "unbelievable" "20" "1" 1 "a1.4"
"1477" "a1.4:115" "invalid" "unbelievable" "11" "6" 2 "a1.4"
"1577" "a1.4:115" "valid" "believable" "19" "7" 5 "a1.4"
"1677" "a1.4:115" "invalid" "believable" "22" "1" 5 "a1.4"
"1777" "a1.4:115" "invalid" "unbelievable" "14" "8" 2 "a1.4"
"278" "a1.4:12" "invalid" "believable" "4" "6" 2 "a1.4"
"378" "a1.4:12" "valid" "believable" "19" "2" 1 "a1.4"
"478" "a1.4:12" "valid" "believable" "1" "5" 4 "a1.4"
"578" "a1.4:12" "invalid" "believable" "16" "8" 4 "a1.4"
"678" "a1.4:12" "invalid" "believable" "10" "1" 5 "a1.4"
"778" "a1.4:12" "valid" "believable" "7" "7" 4 "a1.4"
"878" "a1.4:12" "valid" "unbelievable" "11" "4" 2 "a1.4"
"978" "a1.4:12" "valid" "unbelievable" "5" "2" 4 "a1.4"
"1078" "a1.4:12" "valid" "believable" "13" "4" 4 "a1.4"
"1178" "a1.4:12" "valid" "unbelievable" "14" "7" 4 "a1.4"
"1278" "a1.4:12" "invalid" "unbelievable" "20" "8" 2 "a1.4"
"1378" "a1.4:12" "invalid" "unbelievable" "2" "1" 3 "a1.4"
"1478" "a1.4:12" "invalid" "unbelievable" "17" "6" 1 "a1.4"
"1578" "a1.4:12" "invalid" "unbelievable" "8" "3" 2 "a1.4"
"1678" "a1.4:12" "valid" "unbelievable" "23" "5" 4 "a1.4"
"1778" "a1.4:12" "invalid" "believable" "22" "3" 5 "a1.4"
"279" "a1.4:117" "invalid" "believable" "1" "6" 4 "a1.4"
"379" "a1.4:117" "invalid" "unbelievable" "2" "3" 2 "a1.4"
"479" "a1.4:117" "invalid" "unbelievable" "8" "1" 1 "a1.4"
"579" "a1.4:117" "invalid" "believable" "16" "1" 5 "a1.4"
"679" "a1.4:117" "invalid" "believable" "19" "8" 4 "a1.4"
"779" "a1.4:117" "invalid" "unbelievable" "17" "6" 2 "a1.4"
"879" "a1.4:117" "valid" "unbelievable" "23" "7" 2 "a1.4"
"979" "a1.4:117" "valid" "believable" "7" "7" 4 "a1.4"
"1079" "a1.4:117" "valid" "unbelievable" "20" "5" 1 "a1.4"
"1179" "a1.4:117" "valid" "believable" "22" "5" 2 "a1.4"
"1279" "a1.4:117" "valid" "believable" "13" "2" 5 "a1.4"
"1379" "a1.4:117" "valid" "believable" "4" "4" 4 "a1.4"
"1479" "a1.4:117" "invalid" "believable" "10" "3" 4 "a1.4"
"1579" "a1.4:117" "valid" "unbelievable" "5" "2" 5 "a1.4"
"1679" "a1.4:117" "valid" "unbelievable" "11" "4" 4 "a1.4"
"1779" "a1.4:117" "invalid" "unbelievable" "14" "8" 2 "a1.4"
"2801" "a1.4:118" "invalid" "unbelievable" "20" "3" 4 "a1.4"
"380" "a1.4:118" "valid" "believable" "13" "2" 2 "a1.4"
"480" "a1.4:118" "valid" "unbelievable" "23" "2" 2 "a1.4"
"580" "a1.4:118" "invalid" "believable" "1" "1" 4 "a1.4"
"680" "a1.4:118" "valid" "believable" "10" "7" 5 "a1.4"
"780" "a1.4:118" "valid" "believable" "19" "4" 3 "a1.4"
"880" "a1.4:118" "invalid" "unbelievable" "2" "1" 4 "a1.4"
"980" "a1.4:118" "invalid" "believable" "4" "8" 4 "a1.4"
"1080" "a1.4:118" "valid" "unbelievable" "14" "4" 2 "a1.4"
"1180" "a1.4:118" "valid" "unbelievable" "5" "7" 4 "a1.4"
"1280" "a1.4:118" "valid" "believable" "16" "5" 4 "a1.4"
"1380" "a1.4:118" "invalid" "unbelievable" "8" "6" 4 "a1.4"
"1480" "a1.4:118" "invalid" "unbelievable" "11" "8" 2 "a1.4"
"1580" "a1.4:118" "valid" "unbelievable" "17" "5" 1 "a1.4"
"1680" "a1.4:118" "invalid" "believable" "7" "6" 1 "a1.4"
"1780" "a1.4:118" "invalid" "believable" "22" "3" 4 "a1.4"
"2814" "a1.4:120" "invalid" "unbelievable" "14" "6" 3 "a1.4"
"381" "a1.4:120" "valid" "believable" "22" "2" 3 "a1.4"
"481" "a1.4:120" "valid" "believable" "7" "4" 1 "a1.4"
"581" "a1.4:120" "invalid" "believable" "16" "1" 4 "a1.4"
"681" "a1.4:120" "valid" "unbelievable" "17" "4" 2 "a1.4"
"781" "a1.4:120" "invalid" "unbelievable" "8" "1" 2 "a1.4"
"881" "a1.4:120" "invalid" "believable" "13" "6" 4 "a1.4"
"981" "a1.4:120" "valid" "unbelievable" "23" "2" 4 "a1.4"
"1081" "a1.4:120" "invalid" "believable" "1" "3" 2 "a1.4"
"1181" "a1.4:120" "valid" "believable" "4" "5" 4 "a1.4"
"1281" "a1.4:120" "invalid" "unbelievable" "5" "3" 3 "a1.4"
"1381" "a1.4:120" "valid" "believable" "19" "7" 5 "a1.4"
"1481" "a1.4:120" "invalid" "unbelievable" "2" "8" 3 "a1.4"
"1581" "a1.4:120" "valid" "unbelievable" "11" "7" 5 "a1.4"
"1681" "a1.4:120" "invalid" "believable" "10" "8" 4 "a1.4"
"1781" "a1.4:120" "valid" "unbelievable" "20" "5" 2 "a1.4"
"2821" "a1.4:121" "invalid" "unbelievable" "2" "6" 4 "a1.4"
"382" "a1.4:121" "invalid" "unbelievable" "23" "3" 4 "a1.4"
"482" "a1.4:121" "valid" "unbelievable" "8" "4" 3 "a1.4"
"582" "a1.4:121" "invalid" "believable" "19" "1" 1 "a1.4"
"682" "a1.4:121" "invalid" "unbelievable" "14" "1" 4 "a1.4"
"782" "a1.4:121" "invalid" "believable" "22" "3" 4 "a1.4"
"882" "a1.4:121" "valid" "unbelievable" "11" "5" 2 "a1.4"
"982" "a1.4:121" "invalid" "believable" "7" "6" 2 "a1.4"
"1082" "a1.4:121" "invalid" "believable" "13" "8" 3 "a1.4"
"1182" "a1.4:121" "valid" "believable" "10" "5" 4 "a1.4"
"1282" "a1.4:121" "valid" "unbelievable" "5" "2" 2 "a1.4"
"1382" "a1.4:121" "valid" "believable" "1" "2" 2 "a1.4"
"1482" "a1.4:121" "valid" "believable" "4" "7" 1 "a1.4"
"1582" "a1.4:121" "invalid" "unbelievable" "17" "8" 1 "a1.4"
"1682" "a1.4:121" "valid" "unbelievable" "20" "7" 1 "a1.4"
"1782" "a1.4:121" "valid" "believable" "16" "4" 4 "a1.4"
"283" "a1.4:122" "valid" "unbelievable" "17" "4" 3 "a1.4"
"383" "a1.4:122" "invalid" "unbelievable" "14" "3" 4 "a1.4"
"483" "a1.4:122" "invalid" "believable" "1" "8" 4 "a1.4"
"583" "a1.4:122" "invalid" "unbelievable" "5" "1" 4 "a1.4"
"683" "a1.4:122" "invalid" "believable" "19" "6" 2 "a1.4"
"783" "a1.4:122" "invalid" "believable" "22" "1" 2 "a1.4"
"883" "a1.4:122" "valid" "unbelievable" "11" "7" 2 "a1.4"
"983" "a1.4:122" "invalid" "unbelievable" "20" "8" 2 "a1.4"
"1083" "a1.4:122" "valid" "unbelievable" "8" "2" 2 "a1.4"
"1183" "a1.4:122" "valid" "believable" "16" "2" 3 "a1.4"
"1283" "a1.4:122" "valid" "believable" "13" "4" 1 "a1.4"
"1383" "a1.4:122" "valid" "unbelievable" "2" "5" 4 "a1.4"
"1483" "a1.4:122" "valid" "believable" "7" "7" 4 "a1.4"
"1583" "a1.4:122" "invalid" "believable" "4" "3" 4 "a1.4"
"1683" "a1.4:122" "invalid" "unbelievable" "23" "6" 3 "a1.4"
"1783" "a1.4:122" "valid" "believable" "10" "5" 2 "a1.4"
"284" "a1.4:124" "invalid" "unbelievable" "5" "1" 2 "a1.4"
"384" "a1.4:124" "invalid" "unbelievable" "2" "8" 1 "a1.4"
"484" "a1.4:124" "valid" "believable" "1" "5" 2 "a1.4"
"584" "a1.4:124" "valid" "believable" "4" "4" 4 "a1.4"
"684" "a1.4:124" "valid" "unbelievable" "11" "4" 4 "a1.4"
"784" "a1.4:124" "valid" "unbelievable" "17" "5" 2 "a1.4"
"884" "a1.4:124" "invalid" "believable" "19" "8" 4 "a1.4"
"984" "a1.4:124" "invalid" "unbelievable" "20" "6" 1 "a1.4"
"1084" "a1.4:124" "invalid" "believable" "22" "1" 2 "a1.4"
"1184" "a1.4:124" "valid" "believable" "10" "2" 4 "a1.4"
"1284" "a1.4:124" "valid" "unbelievable" "8" "2" 4 "a1.4"
"1384" "a1.4:124" "invalid" "unbelievable" "14" "3" 4 "a1.4"
"1484" "a1.4:124" "invalid" "believable" "7" "3" 4 "a1.4"
"1584" "a1.4:124" "valid" "believable" "16" "7" 4 "a1.4"
"1684" "a1.4:124" "valid" "unbelievable" "23" "7" 2 "a1.4"
"1784" "a1.4:124" "invalid" "believable" "13" "6" 4 "a1.4"
"2852" "a1.4:125" "valid" "believable" "7" "4" 1 "a1.4"
"385" "a1.4:125" "valid" "unbelievable" "23" "4" 4 "a1.4"
"485" "a1.4:125" "invalid" "unbelievable" "2" "6" 4 "a1.4"
"585" "a1.4:125" "invalid" "unbelievable" "8" "1" 3 "a1.4"
"685" "a1.4:125" "valid" "unbelievable" "14" "2" 4 "a1.4"
"785" "a1.4:125" "valid" "believable" "10" "2" 2 "a1.4"
"885" "a1.4:125" "invalid" "believable" "16" "1" 1 "a1.4"
"985" "a1.4:125" "invalid" "believable" "19" "6" 5 "a1.4"
"1085" "a1.4:125" "valid" "unbelievable" "11" "5" 5 "a1.4"
"1185" "a1.4:125" "valid" "believable" "1" "5" 3 "a1.4"
"1285" "a1.4:125" "invalid" "believable" "13" "8" 2 "a1.4"
"1385" "a1.4:125" "invalid" "unbelievable" "20" "8" 2 "a1.4"
"1485" "a1.4:125" "valid" "unbelievable" "17" "7" 2 "a1.4"
"1585" "a1.4:125" "invalid" "unbelievable" "5" "3" 4 "a1.4"
"1685" "a1.4:125" "valid" "believable" "4" "7" 4 "a1.4"
"1785" "a1.4:125" "invalid" "believable" "22" "3" 5 "a1.4"
"2861" "a1.4:127" "invalid" "believable" "7" "1" 4 "a1.4"
"386" "a1.4:127" "valid" "unbelievable" "17" "5" 2 "a1.4"
"486" "a1.4:127" "invalid" "unbelievable" "14" "8" 1 "a1.4"
"586" "a1.4:127" "invalid" "unbelievable" "5" "1" 3 "a1.4"
"686" "a1.4:127" "valid" "believable" "16" "5" 5 "a1.4"
"786" "a1.4:127" "valid" "believable" "19" "2" 4 "a1.4"
"886" "a1.4:127" "valid" "unbelievable" "8" "4" 5 "a1.4"
"986" "a1.4:127" "valid" "believable" "1" "4" 4 "a1.4"
"1086" "a1.4:127" "invalid" "believable" "13" "8" 2 "a1.4"
"1186" "a1.4:127" "valid" "unbelievable" "20" "2" 3 "a1.4"
"1286" "a1.4:127" "invalid" "believable" "4" "6" 5 "a1.4"
"1386" "a1.4:127" "valid" "believable" "10" "7" 5 "a1.4"
"1486" "a1.4:127" "invalid" "unbelievable" "2" "3" 4 "a1.4"
"1586" "a1.4:127" "invalid" "unbelievable" "11" "6" 2 "a1.4"
"1686" "a1.4:127" "invalid" "believable" "22" "3" 4 "a1.4"
"1786" "a1.4:127" "valid" "unbelievable" "23" "7" 2 "a1.4"
"287" "a1.4:128" "invalid" "unbelievable" "17" "8" 2 "a1.4"
"387" "a1.4:128" "invalid" "unbelievable" "2" "6" 4 "a1.4"
"487" "a1.4:128" "valid" "believable" "7" "4" 4 "a1.4"
"587" "a1.4:128" "valid" "unbelievable" "20" "4" 4 "a1.4"
"687" "a1.4:128" "valid" "unbelievable" "8" "5" 3 "a1.4"
"787" "a1.4:128" "valid" "believable" "10" "7" 4 "a1.4"
"887" "a1.4:128" "invalid" "believable" "13" "1" 2 "a1.4"
"987" "a1.4:128" "valid" "believable" "4" "5" 3 "a1.4"
"1087" "a1.4:128" "invalid" "believable" "22" "6" 3 "a1.4"
"1187" "a1.4:128" "valid" "believable" "1" "2" 4 "a1.4"
"1287" "a1.4:128" "invalid" "believable" "16" "3" 4 "a1.4"
"1387" "a1.4:128" "invalid" "unbelievable" "11" "3" 3 "a1.4"
"1487" "a1.4:128" "valid" "unbelievable" "14" "7" 3 "a1.4"
"1587" "a1.4:128" "invalid" "unbelievable" "23" "1" 4 "a1.4"
"1687" "a1.4:128" "valid" "unbelievable" "5" "2" 4 "a1.4"
"1787" "a1.4:128" "invalid" "believable" "19" "8" 2 "a1.4"
"2881" "a1.4:129" "valid" "believable" "13" "5" 4 "a1.4"
"388" "a1.4:129" "valid" "unbelievable" "14" "5" 2 "a1.4"
"488" "a1.4:129" "valid" "unbelievable" "23" "7" 2 "a1.4"
"588" "a1.4:129" "invalid" "unbelievable" "8" "6" 1 "a1.4"
"688" "a1.4:129" "valid" "unbelievable" "2" "4" 2 "a1.4"
"788" "a1.4:129" "invalid" "unbelievable" "17" "8" 2 "a1.4"
"888" "a1.4:129" "valid" "unbelievable" "5" "2" 3 "a1.4"
"988" "a1.4:129" "invalid" "believable" "7" "6" 4 "a1.4"
"1088" "a1.4:129" "invalid" "unbelievable" "20" "3" 2 "a1.4"
"1188" "a1.4:129" "valid" "believable" "10" "7" 3 "a1.4"
"1288" "a1.4:129" "invalid" "believable" "1" "1" 3 "a1.4"
"1388" "a1.4:129" "invalid" "unbelievable" "11" "1" 3 "a1.4"
"1488" "a1.4:129" "valid" "believable" "19" "2" 3 "a1.4"
"1588" "a1.4:129" "invalid" "believable" "4" "3" 3 "a1.4"
"1688" "a1.4:129" "invalid" "believable" "16" "8" 3 "a1.4"
"1788" "a1.4:129" "valid" "believable" "22" "4" 4 "a1.4"
"289" "a1.4:13" "invalid" "unbelievable" "8" "3" 2 "a1.4"
"389" "a1.4:13" "valid" "believable" "13" "2" 4 "a1.4"
"489" "a1.4:13" "invalid" "unbelievable" "23" "8" 4 "a1.4"
"589" "a1.4:13" "valid" "unbelievable" "14" "4" 3 "a1.4"
"689" "a1.4:13" "valid" "believable" "1" "5" 4 "a1.4"
"789" "a1.4:13" "valid" "unbelievable" "17" "2" 5 "a1.4"
"889" "a1.4:13" "valid" "unbelievable" "20" "7" 1 "a1.4"
"989" "a1.4:13" "invalid" "believable" "22" "1" 2 "a1.4"
"1089" "a1.4:13" "valid" "believable" "19" "4" 4 "a1.4"
"1189" "a1.4:13" "invalid" "unbelievable" "11" "1" 2 "a1.4"
"1289" "a1.4:13" "valid" "unbelievable" "5" "5" 4 "a1.4"
"1389" "a1.4:13" "invalid" "believable" "10" "3" 2 "a1.4"
"1489" "a1.4:13" "valid" "believable" "16" "7" 2 "a1.4"
"1589" "a1.4:13" "invalid" "believable" "7" "8" 4 "a1.4"
"1689" "a1.4:13" "invalid" "believable" "4" "6" 1 "a1.4"
"1789" "a1.4:13" "invalid" "unbelievable" "2" "6" 4 "a1.4"
"290" "a1.4:130" "invalid" "unbelievable" "11" "8" 3 "a1.4"
"390" "a1.4:130" "invalid" "believable" "19" "1" 2 "a1.4"
"490" "a1.4:130" "valid" "believable" "13" "5" 4 "a1.4"
"590" "a1.4:130" "valid" "unbelievable" "5" "7" 3 "a1.4"
"690" "a1.4:130" "valid" "unbelievable" "17" "2" 1 "a1.4"
"790" "a1.4:130" "invalid" "unbelievable" "14" "1" 2 "a1.4"
"890" "a1.4:130" "invalid" "believable" "22" "3" 2 "a1.4"
"990" "a1.4:130" "valid" "believable" "7" "2" 4 "a1.4"
"1090" "a1.4:130" "valid" "unbelievable" "23" "5" 1 "a1.4"
"1190" "a1.4:130" "invalid" "unbelievable" "8" "6" 3 "a1.4"
"1290" "a1.4:130" "valid" "believable" "16" "7" 4 "a1.4"
"1390" "a1.4:130" "valid" "believable" "10" "4" 4 "a1.4"
"1490" "a1.4:130" "invalid" "unbelievable" "2" "3" 3 "a1.4"
"1590" "a1.4:130" "valid" "unbelievable" "20" "4" 1 "a1.4"
"1690" "a1.4:130" "invalid" "believable" "1" "8" 4 "a1.4"
"1790" "a1.4:130" "invalid" "believable" "4" "6" 3 "a1.4"
"2911" "a1.4:131" "invalid" "unbelievable" "5" "1" 3 "a1.4"
"391" "a1.4:131" "valid" "unbelievable" "8" "5" 2 "a1.4"
"491" "a1.4:131" "invalid" "unbelievable" "11" "8" 1 "a1.4"
"591" "a1.4:131" "valid" "believable" "13" "5" 3 "a1.4"
"691" "a1.4:131" "valid" "unbelievable" "2" "2" 1 "a1.4"
"791" "a1.4:131" "invalid" "believable" "7" "8" 1 "a1.4"
"891" "a1.4:131" "invalid" "unbelievable" "17" "6" 2 "a1.4"
"991" "a1.4:131" "valid" "believable" "10" "4" 4 "a1.4"
"1091" "a1.4:131" "invalid" "believable" "1" "3" 1 "a1.4"
"1191" "a1.4:131" "valid" "unbelievable" "14" "4" 1 "a1.4"
"1291" "a1.4:131" "valid" "believable" "4" "2" 1 "a1.4"
"1391" "a1.4:131" "invalid" "believable" "19" "1" 1 "a1.4"
"1491" "a1.4:131" "valid" "believable" "22" "7" 4 "a1.4"
"1591" "a1.4:131" "valid" "unbelievable" "23" "7" 1 "a1.4"
"1691" "a1.4:131" "invalid" "unbelievable" "20" "3" 1 "a1.4"
"1791" "a1.4:131" "invalid" "believable" "16" "6" 1 "a1.4"
"292" "a1.4:132" "valid" "unbelievable" "23" "7" 3 "a1.4"
"392" "a1.4:132" "invalid" "unbelievable" "17" "3" 4 "a1.4"
"492" "a1.4:132" "valid" "unbelievable" "20" "5" 5 "a1.4"
"592" "a1.4:132" "valid" "unbelievable" "2" "2" 4 "a1.4"
"692" "a1.4:132" "invalid" "believable" "16" "8" 4 "a1.4"
"792" "a1.4:132" "valid" "unbelievable" "11" "4" 2 "a1.4"
"892" "a1.4:132" "valid" "believable" "13" "7" 2 "a1.4"
"992" "a1.4:132" "valid" "believable" "7" "5" 1 "a1.4"
"1092" "a1.4:132" "invalid" "believable" "4" "6" 1 "a1.4"
"1192" "a1.4:132" "valid" "believable" "10" "4" 2 "a1.4"
"1292" "a1.4:132" "invalid" "believable" "22" "1" 2 "a1.4"
"1392" "a1.4:132" "invalid" "unbelievable" "5" "6" 3 "a1.4"
"1492" "a1.4:132" "invalid" "unbelievable" "14" "8" 4 "a1.4"
"1592" "a1.4:132" "invalid" "believable" "19" "3" 2 "a1.4"
"1692" "a1.4:132" "invalid" "unbelievable" "8" "1" 3 "a1.4"
"1792" "a1.4:132" "valid" "believable" "1" "2" 2 "a1.4"
"293" "a1.4:134" "invalid" "believable" "22" "8" 4 "a1.4"
"393" "a1.4:134" "invalid" "believable" "4" "6" 2 "a1.4"
"493" "a1.4:134" "invalid" "believable" "19" "3" 4 "a1.4"
"593" "a1.4:134" "valid" "unbelievable" "5" "4" 5 "a1.4"
"693" "a1.4:134" "invalid" "unbelievable" "23" "6" 3 "a1.4"
"793" "a1.4:134" "invalid" "unbelievable" "11" "3" 3 "a1.4"
"893" "a1.4:134" "valid" "believable" "10" "5" 2 "a1.4"
"993" "a1.4:134" "invalid" "unbelievable" "17" "1" 2 "a1.4"
"1093" "a1.4:134" "valid" "unbelievable" "2" "7" 4 "a1.4"
"1193" "a1.4:134" "valid" "believable" "13" "2" 4 "a1.4"
"1293" "a1.4:134" "invalid" "unbelievable" "14" "8" 4 "a1.4"
"1393" "a1.4:134" "valid" "believable" "1" "4" 4 "a1.4"
"1493" "a1.4:134" "valid" "believable" "16" "7" 4 "a1.4"
"1593" "a1.4:134" "valid" "unbelievable" "8" "2" 4 "a1.4"
"1693" "a1.4:134" "valid" "unbelievable" "20" "5" 4 "a1.4"
"1793" "a1.4:134" "invalid" "believable" "7" "1" 4 "a1.4"
"2942" "a1.4:135" "valid" "unbelievable" "5" "5" 4 "a1.4"
"394" "a1.4:135" "invalid" "unbelievable" "2" "6" 5 "a1.4"
"494" "a1.4:135" "valid" "believable" "4" "5" 2 "a1.4"
"594" "a1.4:135" "valid" "believable" "19" "4" 5 "a1.4"
"694" "a1.4:135" "invalid" "believable" "13" "3" 2 "a1.4"
"794" "a1.4:135" "valid" "believable" "16" "2" 4 "a1.4"
"894" "a1.4:135" "valid" "unbelievable" "11" "2" 2 "a1.4"
"994" "a1.4:135" "invalid" "believable" "7" "6" 2 "a1.4"
"1094" "a1.4:135" "invalid" "believable" "1" "1" 4 "a1.4"
"1194" "a1.4:135" "valid" "unbelievable" "17" "4" 2 "a1.4"
"1294" "a1.4:135" "valid" "believable" "22" "7" 4 "a1.4"
"1394" "a1.4:135" "invalid" "unbelievable" "8" "8" 5 "a1.4"
"1494" "a1.4:135" "invalid" "believable" "10" "8" 4 "a1.4"
"1594" "a1.4:135" "invalid" "unbelievable" "14" "3" 4 "a1.4"
"1694" "a1.4:135" "valid" "unbelievable" "23" "7" 2 "a1.4"
"1794" "a1.4:135" "invalid" "unbelievable" "20" "1" 2 "a1.4"
"295" "a1.4:137" "invalid" "unbelievable" "5" "1" 3 "a1.4"
"395" "a1.4:137" "valid" "believable" "19" "4" 4 "a1.4"
"495" "a1.4:137" "valid" "believable" "4" "5" 3 "a1.4"
"595" "a1.4:137" "valid" "believable" "7" "7" 4 "a1.4"
"695" "a1.4:137" "invalid" "unbelievable" "2" "6" 4 "a1.4"
"795" "a1.4:137" "invalid" "unbelievable" "17" "3" 2 "a1.4"
"895" "a1.4:137" "invalid" "believable" "1" "6" 4 "a1.4"
"995" "a1.4:137" "valid" "unbelievable" "14" "2" 4 "a1.4"
"1095" "a1.4:137" "valid" "unbelievable" "20" "5" 2 "a1.4"
"1195" "a1.4:137" "valid" "unbelievable" "8" "4" 4 "a1.4"
"1295" "a1.4:137" "invalid" "believable" "16" "1" 4 "a1.4"
"1395" "a1.4:137" "valid" "believable" "22" "2" 5 "a1.4"
"1495" "a1.4:137" "invalid" "believable" "13" "3" 2 "a1.4"
"1595" "a1.4:137" "valid" "unbelievable" "11" "7" 2 "a1.4"
"1695" "a1.4:137" "invalid" "believable" "10" "8" 1 "a1.4"
"1795" "a1.4:137" "invalid" "unbelievable" "23" "8" 3 "a1.4"
"2961" "a1.4:138" "valid" "unbelievable" "5" "5" 1 "a1.4"
"396" "a1.4:138" "valid" "unbelievable" "20" "2" 1 "a1.4"
"496" "a1.4:138" "invalid" "believable" "19" "1" 1 "a1.4"
"596" "a1.4:138" "invalid" "unbelievable" "17" "6" 1 "a1.4"
"696" "a1.4:138" "invalid" "unbelievable" "11" "1" 4 "a1.4"
"796" "a1.4:138" "invalid" "believable" "7" "6" 1 "a1.4"
"896" "a1.4:138" "invalid" "believable" "10" "3" 2 "a1.4"
"996" "a1.4:138" "valid" "believable" "22" "5" 4 "a1.4"
"1096" "a1.4:138" "invalid" "believable" "13" "8" 1 "a1.4"
"1196" "a1.4:138" "invalid" "unbelievable" "23" "3" 1 "a1.4"
"1296" "a1.4:138" "valid" "unbelievable" "2" "7" 1 "a1.4"
"1396" "a1.4:138" "valid" "believable" "16" "2" 1 "a1.4"
"1496" "a1.4:138" "valid" "believable" "4" "7" 1 "a1.4"
"1596" "a1.4:138" "valid" "unbelievable" "14" "4" 4 "a1.4"
"1696" "a1.4:138" "valid" "believable" "1" "4" 2 "a1.4"
"1796" "a1.4:138" "invalid" "unbelievable" "8" "8" 2 "a1.4"
"2971" "a1.4:140" "valid" "unbelievable" "11" "2" 4 "a1.4"
"397" "a1.4:140" "invalid" "believable" "13" "6" 2 "a1.4"
"497" "a1.4:140" "valid" "believable" "4" "7" 2 "a1.4"
"597" "a1.4:140" "invalid" "unbelievable" "14" "3" 5 "a1.4"
"697" "a1.4:140" "valid" "believable" "10" "2" 4 "a1.4"
"797" "a1.4:140" "invalid" "believable" "16" "1" 4 "a1.4"
"897" "a1.4:140" "invalid" "unbelievable" "20" "8" 4 "a1.4"
"997" "a1.4:140" "invalid" "unbelievable" "5" "6" 4 "a1.4"
"1097" "a1.4:140" "valid" "unbelievable" "2" "5" 5 "a1.4"
"1197" "a1.4:140" "valid" "believable" "7" "4" 4 "a1.4"
"1297" "a1.4:140" "invalid" "unbelievable" "23" "1" 2 "a1.4"
"1397" "a1.4:140" "valid" "believable" "22" "5" 4 "a1.4"
"1497" "a1.4:140" "invalid" "believable" "1" "3" 3 "a1.4"
"1597" "a1.4:140" "valid" "unbelievable" "17" "4" 2 "a1.4"
"1697" "a1.4:140" "valid" "unbelievable" "8" "7" 2 "a1.4"
"1797" "a1.4:140" "invalid" "believable" "19" "8" 4 "a1.4"
"298" "a1.4:142" "invalid" "believable" "4" "3" 2 "a1.4"
"398" "a1.4:142" "invalid" "believable" "7" "1" 4 "a1.4"
"498" "a1.4:142" "valid" "unbelievable" "23" "7" 3 "a1.4"
"598" "a1.4:142" "valid" "believable" "10" "7" 5 "a1.4"
"698" "a1.4:142" "valid" "believable" "19" "2" 4 "a1.4"
"798" "a1.4:142" "invalid" "unbelievable" "20" "3" 1 "a1.4"
"898" "a1.4:142" "invalid" "believable" "13" "8" 4 "a1.4"
"998" "a1.4:142" "valid" "believable" "16" "5" 5 "a1.4"
"1098" "a1.4:142" "invalid" "unbelievable" "5" "8" 1 "a1.4"
"1198" "a1.4:142" "invalid" "believable" "1" "6" 4 "a1.4"
"1298" "a1.4:142" "invalid" "unbelievable" "14" "1" 2 "a1.4"
"1398" "a1.4:142" "valid" "unbelievable" "2" "5" 1 "a1.4"
"1498" "a1.4:142" "invalid" "unbelievable" "8" "6" 1 "a1.4"
"1598" "a1.4:142" "valid" "unbelievable" "17" "4" 1 "a1.4"
"1698" "a1.4:142" "valid" "believable" "22" "4" 5 "a1.4"
"1798" "a1.4:142" "valid" "unbelievable" "11" "2" 4 "a1.4"
"2991" "a1.4:143" "invalid" "believable" "13" "1" 2 "a1.4"
"399" "a1.4:143" "valid" "unbelievable" "8" "2" 4 "a1.4"
"499" "a1.4:143" "invalid" "unbelievable" "5" "8" 4 "a1.4"
"599" "a1.4:143" "invalid" "unbelievable" "17" "1" 4 "a1.4"
"699" "a1.4:143" "valid" "believable" "1" "2" 2 "a1.4"
"799" "a1.4:143" "invalid" "unbelievable" "2" "3" 4 "a1.4"
"899" "a1.4:143" "valid" "believable" "16" "4" 3 "a1.4"
"999" "a1.4:143" "invalid" "believable" "19" "3" 4 "a1.4"
"1099" "a1.4:143" "invalid" "believable" "4" "8" 5 "a1.4"
"1199" "a1.4:143" "valid" "believable" "22" "5" 2 "a1.4"
"1299" "a1.4:143" "valid" "unbelievable" "11" "4" 3 "a1.4"
"1399" "a1.4:143" "invalid" "believable" "10" "6" 2 "a1.4"
"1499" "a1.4:143" "valid" "unbelievable" "23" "7" 2 "a1.4"
"1599" "a1.4:143" "valid" "unbelievable" "14" "5" 4 "a1.4"
"1699" "a1.4:143" "invalid" "unbelievable" "20" "6" 5 "a1.4"
"1799" "a1.4:143" "valid" "believable" "7" "7" 2 "a1.4"
"2202" "a1.4:2" "invalid" "unbelievable" "20" "1" 4 "a1.4"
"3202" "a1.4:2" "valid" "believable" "10" "7" 3 "a1.4"
"4202" "a1.4:2" "valid" "unbelievable" "8" "4" 2 "a1.4"
"5202" "a1.4:2" "valid" "believable" "16" "2" 3 "a1.4"
"6202" "a1.4:2" "valid" "believable" "4" "5" 5 "a1.4"
"7202" "a1.4:2" "invalid" "believable" "19" "3" 4 "a1.4"
"8202" "a1.4:2" "valid" "unbelievable" "17" "2" 4 "a1.4"
"9202" "a1.4:2" "invalid" "believable" "1" "6" 5 "a1.4"
"10202" "a1.4:2" "invalid" "unbelievable" "5" "3" 4 "a1.4"
"11202" "a1.4:2" "valid" "unbelievable" "2" "5" 4 "a1.4"
"12202" "a1.4:2" "invalid" "believable" "22" "8" 3 "a1.4"
"13202" "a1.4:2" "invalid" "unbelievable" "14" "6" 3 "a1.4"
"14202" "a1.4:2" "valid" "unbelievable" "11" "7" 2 "a1.4"
"15202" "a1.4:2" "valid" "believable" "7" "4" 1 "a1.4"
"16202" "a1.4:2" "invalid" "believable" "13" "1" 2 "a1.4"
"17202" "a1.4:2" "invalid" "unbelievable" "23" "8" 4 "a1.4"
"21100" "a1.4:15" "invalid" "believable" "16" "8" 3 "a1.4"
"31100" "a1.4:15" "valid" "unbelievable" "23" "7" 4 "a1.4"
"41100" "a1.4:15" "valid" "unbelievable" "14" "2" 4 "a1.4"
"51100" "a1.4:15" "invalid" "believable" "19" "6" 4 "a1.4"
"61100" "a1.4:15" "invalid" "unbelievable" "2" "8" 4 "a1.4"
"71100" "a1.4:15" "valid" "unbelievable" "17" "4" 4 "a1.4"
"81100" "a1.4:15" "valid" "believable" "13" "2" 4 "a1.4"
"91100" "a1.4:15" "valid" "unbelievable" "11" "5" 3 "a1.4"
"101100" "a1.4:15" "invalid" "believable" "4" "1" 2 "a1.4"
"111100" "a1.4:15" "invalid" "unbelievable" "20" "1" 5 "a1.4"
"121100" "a1.4:15" "valid" "believable" "1" "5" 3 "a1.4"
"131100" "a1.4:15" "valid" "believable" "10" "4" 2 "a1.4"
"141100" "a1.4:15" "invalid" "unbelievable" "8" "6" 5 "a1.4"
"151100" "a1.4:15" "invalid" "unbelievable" "5" "3" 5 "a1.4"
"161100" "a1.4:15" "invalid" "believable" "7" "3" 4 "a1.4"
"171100" "a1.4:15" "valid" "believable" "22" "7" 3 "a1.4"
"2210" "a1.4:145" "valid" "believable" "13" "4" 4 "a1.4"
"3210" "a1.4:145" "valid" "believable" "22" "7" 4 "a1.4"
"4210" "a1.4:145" "invalid" "unbelievable" "23" "6" 2 "a1.4"
"5210" "a1.4:145" "invalid" "believable" "1" "1" 5 "a1.4"
"6210" "a1.4:145" "valid" "unbelievable" "20" "5" 5 "a1.4"
"7210" "a1.4:145" "valid" "unbelievable" "11" "7" 2 "a1.4"
"8210" "a1.4:145" "invalid" "unbelievable" "14" "1" 4 "a1.4"
"9210" "a1.4:145" "valid" "unbelievable" "2" "2" 3 "a1.4"
"10210" "a1.4:145" "invalid" "believable" "4" "3" 2 "a1.4"
"11210" "a1.4:145" "valid" "unbelievable" "8" "4" 4 "a1.4"
"12210" "a1.4:145" "valid" "believable" "19" "5" 3 "a1.4"
"13210" "a1.4:145" "valid" "believable" "10" "2" 5 "a1.4"
"14210" "a1.4:145" "invalid" "unbelievable" "17" "8" 5 "a1.4"
"15210" "a1.4:145" "invalid" "believable" "16" "6" 4 "a1.4"
"16210" "a1.4:145" "invalid" "unbelievable" "5" "3" 3 "a1.4"
"17210" "a1.4:145" "invalid" "believable" "7" "8" 4 "a1.4"
"2410" "a1.4:146" "valid" "believable" "7" "5" 5 "a1.4"
"3410" "a1.4:146" "invalid" "believable" "22" "3" 4 "a1.4"
"4410" "a1.4:146" "valid" "unbelievable" "11" "7" 4 "a1.4"
"5410" "a1.4:146" "invalid" "unbelievable" "14" "1" 4 "a1.4"
"6410" "a1.4:146" "valid" "believable" "1" "2" 1 "a1.4"
"7410" "a1.4:146" "invalid" "believable" "4" "8" 3 "a1.4"
"8410" "a1.4:146" "valid" "unbelievable" "5" "4" 2 "a1.4"
"9410" "a1.4:146" "valid" "believable" "16" "4" 2 "a1.4"
"10410" "a1.4:146" "invalid" "unbelievable" "23" "8" 2 "a1.4"
"11410" "a1.4:146" "invalid" "believable" "10" "1" 2 "a1.4"
"12410" "a1.4:146" "invalid" "unbelievable" "17" "3" 3 "a1.4"
"13410" "a1.4:146" "invalid" "unbelievable" "2" "6" 4 "a1.4"
"14410" "a1.4:146" "valid" "unbelievable" "8" "2" 2 "a1.4"
"15410" "a1.4:146" "valid" "unbelievable" "20" "5" 3 "a1.4"
"16410" "a1.4:146" "valid" "believable" "13" "7" 2 "a1.4"
"17410" "a1.4:146" "invalid" "believable" "19" "6" 4 "a1.4"
"2610" "a1.4:147" "invalid" "believable" "1" "8" 4 "a1.4"
"3610" "a1.4:147" "invalid" "unbelievable" "11" "3" 4 "a1.4"
"4610" "a1.4:147" "valid" "believable" "16" "2" 5 "a1.4"
"5610" "a1.4:147" "valid" "believable" "13" "4" 4 "a1.4"
"6610" "a1.4:147" "valid" "unbelievable" "20" "5" 4 "a1.4"
"7610" "a1.4:147" "invalid" "believable" "22" "1" 4 "a1.4"
"8610" "a1.4:147" "valid" "believable" "19" "7" 2 "a1.4"
"9610" "a1.4:147" "invalid" "unbelievable" "8" "6" 3 "a1.4"
"10610" "a1.4:147" "valid" "believable" "7" "5" 5 "a1.4"
"11610" "a1.4:147" "valid" "unbelievable" "2" "2" 2 "a1.4"
"12610" "a1.4:147" "invalid" "unbelievable" "17" "1" 4 "a1.4"
"13610" "a1.4:147" "valid" "unbelievable" "23" "4" 4 "a1.4"
"14610" "a1.4:147" "invalid" "believable" "4" "3" 3 "a1.4"
"15610" "a1.4:147" "invalid" "believable" "10" "6" 1 "a1.4"
"16610" "a1.4:147" "valid" "unbelievable" "5" "7" 4 "a1.4"
"17610" "a1.4:147" "invalid" "unbelievable" "14" "8" 5 "a1.4"
"2710" "a1.4:148" "invalid" "believable" "22" "6" 5 "a1.4"
"3710" "a1.4:148" "invalid" "unbelievable" "11" "8" 4 "a1.4"
"4710" "a1.4:148" "valid" "believable" "19" "2" 3 "a1.4"
"5710" "a1.4:148" "valid" "unbelievable" "14" "5" 3 "a1.4"
"6710" "a1.4:148" "invalid" "believable" "7" "8" 4 "a1.4"
"7710" "a1.4:148" "invalid" "unbelievable" "2" "1" 4 "a1.4"
"8710" "a1.4:148" "valid" "unbelievable" "8" "2" 3 "a1.4"
"9710" "a1.4:148" "invalid" "believable" "16" "1" 5 "a1.4"
"10710" "a1.4:148" "valid" "believable" "13" "5" 5 "a1.4"
"11710" "a1.4:148" "invalid" "believable" "4" "3" 2 "a1.4"
"12710" "a1.4:148" "valid" "unbelievable" "5" "7" 2 "a1.4"
"13710" "a1.4:148" "valid" "unbelievable" "23" "4" 1 "a1.4"
"14710" "a1.4:148" "valid" "believable" "10" "7" 4 "a1.4"
"15710" "a1.4:148" "invalid" "unbelievable" "20" "3" 2 "a1.4"
"16710" "a1.4:148" "invalid" "unbelievable" "17" "6" 1 "a1.4"
"17710" "a1.4:148" "valid" "believable" "1" "4" 2 "a1.4"
"21010" "a1.4:149" "valid" "unbelievable" "5" "2" 4 "a1.4"
"31010" "a1.4:149" "invalid" "unbelievable" "2" "3" 3 "a1.4"
"41010" "a1.4:149" "invalid" "unbelievable" "20" "6" 4 "a1.4"
"51010" "a1.4:149" "valid" "unbelievable" "11" "5" 3 "a1.4"
"61010" "a1.4:149" "valid" "believable" "13" "4" 4 "a1.4"
"71010" "a1.4:149" "valid" "believable" "16" "5" 4 "a1.4"
"81010" "a1.4:149" "valid" "unbelievable" "8" "7" 4 "a1.4"
"91010" "a1.4:149" "invalid" "believable" "1" "6" 5 "a1.4"
"101010" "a1.4:149" "invalid" "believable" "19" "8" 3 "a1.4"
"111010" "a1.4:149" "valid" "unbelievable" "14" "4" 3 "a1.4"
"121010" "a1.4:149" "valid" "believable" "4" "7" 2 "a1.4"
"131010" "a1.4:149" "valid" "believable" "10" "2" 4 "a1.4"
"141010" "a1.4:149" "invalid" "unbelievable" "23" "8" 5 "a1.4"
"151010" "a1.4:149" "invalid" "believable" "22" "3" 4 "a1.4"
"161010" "a1.4:149" "invalid" "believable" "7" "1" 4 "a1.4"
"171010" "a1.4:149" "invalid" "unbelievable" "17" "1" 4 "a1.4"
"21110" "a1.4:150" "valid" "unbelievable" "5" "7" 2 "a1.4"
"31110" "a1.4:150" "invalid" "believable" "1" "6" 2 "a1.4"
"41110" "a1.4:150" "invalid" "believable" "13" "1" 4 "a1.4"
"51110" "a1.4:150" "valid" "believable" "7" "4" 4 "a1.4"
"61110" "a1.4:150" "invalid" "unbelievable" "14" "6" 3 "a1.4"
"71110" "a1.4:150" "invalid" "unbelievable" "23" "1" 2 "a1.4"
"81110" "a1.4:150" "valid" "believable" "19" "7" 2 "a1.4"
"91110" "a1.4:150" "valid" "unbelievable" "17" "2" 3 "a1.4"
"101110" "a1.4:150" "valid" "unbelievable" "20" "5" 2 "a1.4"
"111110" "a1.4:150" "invalid" "unbelievable" "8" "3" 2 "a1.4"
"121110" "a1.4:150" "invalid" "believable" "10" "8" 2 "a1.4"
"131110" "a1.4:150" "invalid" "unbelievable" "2" "8" 2 "a1.4"
"141110" "a1.4:150" "invalid" "believable" "22" "3" 4 "a1.4"
"151110" "a1.4:150" "valid" "unbelievable" "11" "4" 2 "a1.4"
"161110" "a1.4:150" "valid" "believable" "4" "5" 2 "a1.4"
"171110" "a1.4:150" "valid" "believable" "16" "2" 2 "a1.4"
"21410" "a1.4:151" "valid" "believable" "10" "7" 4 "a1.4"
"31410" "a1.4:151" "invalid" "believable" "16" "8" 5 "a1.4"
"41410" "a1.4:151" "invalid" "believable" "7" "6" 4 "a1.4"
"51410" "a1.4:151" "valid" "unbelievable" "17" "2" 2 "a1.4"
"61410" "a1.4:151" "invalid" "unbelievable" "5" "8" 5 "a1.4"
"71410" "a1.4:151" "invalid" "believable" "22" "1" 5 "a1.4"
"81410" "a1.4:151" "valid" "unbelievable" "14" "5" 4 "a1.4"
"91410" "a1.4:151" "valid" "unbelievable" "23" "7" 1 "a1.4"
"101410" "a1.4:151" "invalid" "believable" "13" "3" 4 "a1.4"
"111410" "a1.4:151" "valid" "believable" "19" "2" 4 "a1.4"
"121410" "a1.4:151" "valid" "unbelievable" "11" "4" 4 "a1.4"
"131410" "a1.4:151" "invalid" "unbelievable" "2" "6" 4 "a1.4"
"141410" "a1.4:151" "valid" "believable" "1" "5" 2 "a1.4"
"151410" "a1.4:151" "invalid" "unbelievable" "20" "3" 5 "a1.4"
"161410" "a1.4:151" "valid" "believable" "4" "4" 1 "a1.4"
"171410" "a1.4:151" "invalid" "unbelievable" "8" "1" 1 "a1.4"
"21710" "a1.4:152" "valid" "believable" "13" "4" 2 "a1.4"
"31710" "a1.4:152" "invalid" "believable" "22" "3" 4 "a1.4"
"41710" "a1.4:152" "valid" "believable" "10" "7" 3 "a1.4"
"51710" "a1.4:152" "invalid" "unbelievable" "14" "8" 4 "a1.4"
"61710" "a1.4:152" "invalid" "believable" "4" "1" 2 "a1.4"
"71710" "a1.4:152" "invalid" "unbelievable" "11" "6" 2 "a1.4"
"81710" "a1.4:152" "invalid" "unbelievable" "2" "3" 4 "a1.4"
"91710" "a1.4:152" "valid" "believable" "16" "2" 3 "a1.4"
"101710" "a1.4:152" "valid" "unbelievable" "8" "2" 4 "a1.4"
"111710" "a1.4:152" "valid" "unbelievable" "23" "7" 4 "a1.4"
"121710" "a1.4:152" "invalid" "unbelievable" "20" "1" 2 "a1.4"
"131710" "a1.4:152" "valid" "unbelievable" "17" "4" 2 "a1.4"
"141710" "a1.4:152" "valid" "believable" "19" "5" 4 "a1.4"
"151710" "a1.4:152" "invalid" "believable" "7" "6" 2 "a1.4"
"161710" "a1.4:152" "invalid" "believable" "1" "8" 2 "a1.4"
"171710" "a1.4:152" "valid" "unbelievable" "5" "5" 4 "a1.4"
"21910" "a1.4:153" "invalid" "believable" "10" "1" 5 "a1.4"
"31910" "a1.4:153" "valid" "unbelievable" "17" "7" 2 "a1.4"
"41910" "a1.4:153" "valid" "unbelievable" "23" "4" 2 "a1.4"
"51910" "a1.4:153" "invalid" "believable" "19" "3" 4 "a1.4"
"61910" "a1.4:153" "invalid" "believable" "1" "8" 2 "a1.4"
"71910" "a1.4:153" "invalid" "unbelievable" "14" "8" 2 "a1.4"
"81910" "a1.4:153" "invalid" "unbelievable" "5" "6" 4 "a1.4"
"91910" "a1.4:153" "invalid" "believable" "7" "6" 4 "a1.4"
"101910" "a1.4:153" "valid" "unbelievable" "2" "2" 4 "a1.4"
"111910" "a1.4:153" "valid" "believable" "22" "7" 4 "a1.4"
"121910" "a1.4:153" "valid" "unbelievable" "11" "5" 3 "a1.4"
"131910" "a1.4:153" "valid" "believable" "16" "2" 2 "a1.4"
"141910" "a1.4:153" "valid" "believable" "4" "5" 4 "a1.4"
"151910" "a1.4:153" "invalid" "unbelievable" "8" "1" 3 "a1.4"
"161910" "a1.4:153" "valid" "believable" "13" "4" 4 "a1.4"
"171910" "a1.4:153" "invalid" "unbelievable" "20" "3" 4 "a1.4"
"22211" "a1.4:154" "valid" "unbelievable" "23" "4" 4 "a1.4"
"3221" "a1.4:154" "valid" "unbelievable" "17" "2" 5 "a1.4"
"4221" "a1.4:154" "valid" "believable" "1" "4" 2 "a1.4"
"5221" "a1.4:154" "invalid" "unbelievable" "8" "8" 5 "a1.4"
"6221" "a1.4:154" "invalid" "unbelievable" "5" "1" 4 "a1.4"
"7221" "a1.4:154" "valid" "believable" "10" "2" 5 "a1.4"
"8221" "a1.4:154" "valid" "unbelievable" "11" "5" 5 "a1.4"
"9221" "a1.4:154" "valid" "believable" "19" "5" 2 "a1.4"
"10221" "a1.4:154" "invalid" "believable" "22" "3" 2 "a1.4"
"11221" "a1.4:154" "invalid" "believable" "7" "1" 2 "a1.4"
"12221" "a1.4:154" "valid" "unbelievable" "20" "7" 4 "a1.4"
"13221" "a1.4:154" "valid" "believable" "4" "7" 2 "a1.4"
"14221" "a1.4:154" "invalid" "believable" "16" "6" 4 "a1.4"
"15221" "a1.4:154" "invalid" "believable" "13" "8" 3 "a1.4"
"16221" "a1.4:154" "invalid" "unbelievable" "2" "3" 4 "a1.4"
"17221" "a1.4:154" "invalid" "unbelievable" "14" "6" 4 "a1.4"
"2241" "a1.4:155" "valid" "believable" "13" "4" 2 "a1.4"
"3241" "a1.4:155" "valid" "unbelievable" "2" "2" 4 "a1.4"
"4241" "a1.4:155" "invalid" "unbelievable" "20" "6" 2 "a1.4"
"5241" "a1.4:155" "valid" "believable" "22" "2" 4 "a1.4"
"6241" "a1.4:155" "invalid" "believable" "1" "3" 4 "a1.4"
"7241" "a1.4:155" "invalid" "believable" "16" "1" 5 "a1.4"
"8241" "a1.4:155" "valid" "unbelievable" "5" "5" 4 "a1.4"
"9241" "a1.4:155" "valid" "believable" "4" "5" 4 "a1.4"
"10241" "a1.4:155" "invalid" "unbelievable" "11" "3" 3 "a1.4"
"11241" "a1.4:155" "valid" "unbelievable" "14" "7" 4 "a1.4"
"12241" "a1.4:155" "invalid" "unbelievable" "23" "8" 2 "a1.4"
"13241" "a1.4:155" "valid" "unbelievable" "8" "4" 3 "a1.4"
"14241" "a1.4:155" "valid" "believable" "19" "7" 4 "a1.4"
"15241" "a1.4:155" "invalid" "believable" "10" "8" 4 "a1.4"
"16241" "a1.4:155" "invalid" "believable" "7" "6" 4 "a1.4"
"17241" "a1.4:155" "invalid" "unbelievable" "17" "1" 2 "a1.4"
"2261" "a1.4:156" "invalid" "unbelievable" "8" "6" 4 "a1.4"
"3261" "a1.4:156" "valid" "unbelievable" "14" "5" 3 "a1.4"
"4261" "a1.4:156" "invalid" "believable" "19" "3" 2 "a1.4"
"5261" "a1.4:156" "valid" "believable" "10" "5" 4 "a1.4"
"6261" "a1.4:156" "invalid" "unbelievable" "23" "3" 5 "a1.4"
"7261" "a1.4:156" "valid" "believable" "22" "2" 4 "a1.4"
"8261" "a1.4:156" "valid" "believable" "13" "7" 2 "a1.4"
"9261" "a1.4:156" "invalid" "believable" "1" "8" 3 "a1.4"
"10261" "a1.4:156" "valid" "unbelievable" "17" "4" 1 "a1.4"
"11261" "a1.4:156" "valid" "believable" "7" "4" 3 "a1.4"
"12261" "a1.4:156" "invalid" "unbelievable" "20" "1" 2 "a1.4"
"13261" "a1.4:156" "invalid" "believable" "16" "1" 4 "a1.4"
"14261" "a1.4:156" "invalid" "believable" "4" "6" 3 "a1.4"
"15261" "a1.4:156" "valid" "unbelievable" "5" "2" 4 "a1.4"
"16261" "a1.4:156" "invalid" "unbelievable" "11" "8" 2 "a1.4"
"17261" "a1.4:156" "valid" "unbelievable" "2" "7" 1 "a1.4"
"2271" "a1.4:157" "invalid" "believable" "16" "6" 4 "a1.4"
"3271" "a1.4:157" "invalid" "unbelievable" "17" "8" 2 "a1.4"
"4271" "a1.4:157" "invalid" "believable" "22" "3" 4 "a1.4"
"5271" "a1.4:157" "invalid" "believable" "1" "1" 3 "a1.4"
"6271" "a1.4:157" "invalid" "unbelievable" "14" "6" 4 "a1.4"
"7271" "a1.4:157" "valid" "unbelievable" "8" "7" 2 "a1.4"
"8271" "a1.4:157" "invalid" "believable" "7" "8" 3 "a1.4"
"9271" "a1.4:157" "valid" "believable" "10" "2" 4 "a1.4"
"10271" "a1.4:157" "valid" "unbelievable" "2" "4" 2 "a1.4"
"11271" "a1.4:157" "valid" "unbelievable" "5" "5" 3 "a1.4"
"12271" "a1.4:157" "invalid" "unbelievable" "11" "1" 2 "a1.4"
"13271" "a1.4:157" "valid" "believable" "19" "7" 2 "a1.4"
"14271" "a1.4:157" "valid" "believable" "4" "4" 3 "a1.4"
"15271" "a1.4:157" "valid" "unbelievable" "23" "2" 2 "a1.4"
"16271" "a1.4:157" "invalid" "unbelievable" "20" "3" 4 "a1.4"
"17271" "a1.4:157" "valid" "believable" "13" "5" 4 "a1.4"
"2291" "a1.4:158" "invalid" "believable" "22" "6" 3 "a1.4"
"3291" "a1.4:158" "invalid" "unbelievable" "17" "3" 4 "a1.4"
"4291" "a1.4:158" "invalid" "believable" "4" "8" 2 "a1.4"
"5291" "a1.4:158" "invalid" "unbelievable" "23" "8" 4 "a1.4"
"6291" "a1.4:158" "valid" "unbelievable" "20" "2" 5 "a1.4"
"7291" "a1.4:158" "valid" "believable" "19" "2" 4 "a1.4"
"8291" "a1.4:158" "invalid" "believable" "13" "3" 2 "a1.4"
"9291" "a1.4:158" "valid" "unbelievable" "11" "7" 4 "a1.4"
"10291" "a1.4:158" "invalid" "believable" "1" "1" 2 "a1.4"
"11291" "a1.4:158" "invalid" "unbelievable" "8" "1" 4 "a1.4"
"12291" "a1.4:158" "valid" "believable" "7" "7" 4 "a1.4"
"13291" "a1.4:158" "invalid" "unbelievable" "14" "6" 2 "a1.4"
"14291" "a1.4:158" "valid" "unbelievable" "5" "4" 4 "a1.4"
"15291" "a1.4:158" "valid" "believable" "16" "5" 5 "a1.4"
"16291" "a1.4:158" "valid" "believable" "10" "4" 3 "a1.4"
"17291" "a1.4:158" "valid" "unbelievable" "2" "5" 3 "a1.4"
"23111" "a1.4:159" "invalid" "believable" "19" "6" 1 "a1.4"
"3311" "a1.4:159" "invalid" "unbelievable" "5" "8" 4 "a1.4"
"4311" "a1.4:159" "invalid" "unbelievable" "20" "1" 3 "a1.4"
"5311" "a1.4:159" "valid" "unbelievable" "8" "7" 2 "a1.4"
"6311" "a1.4:159" "valid" "unbelievable" "11" "5" 2 "a1.4"
"7311" "a1.4:159" "valid" "unbelievable" "17" "4" 2 "a1.4"
"8311" "a1.4:159" "invalid" "unbelievable" "14" "6" 2 "a1.4"
"9311" "a1.4:159" "invalid" "unbelievable" "2" "3" 4 "a1.4"
"10311" "a1.4:159" "valid" "believable" "16" "5" 1 "a1.4"
"11311" "a1.4:159" "invalid" "believable" "4" "1" 1 "a1.4"
"12311" "a1.4:159" "valid" "believable" "13" "2" 1 "a1.4"
"13311" "a1.4:159" "valid" "believable" "10" "4" 1 "a1.4"
"14311" "a1.4:159" "invalid" "believable" "7" "8" 4 "a1.4"
"15311" "a1.4:159" "valid" "unbelievable" "23" "2" 1 "a1.4"
"16311" "a1.4:159" "valid" "believable" "22" "7" 4 "a1.4"
"17311" "a1.4:159" "invalid" "believable" "1" "3" 2 "a1.4"
"23211" "a1.4:19" "invalid" "unbelievable" "23" "3" 2 "a1.4"
"3321" "a1.4:19" "invalid" "believable" "4" "6" 3 "a1.4"
"4321" "a1.4:19" "invalid" "unbelievable" "17" "1" 1 "a1.4"
"5321" "a1.4:19" "valid" "believable" "22" "7" 5 "a1.4"
"6321" "a1.4:19" "invalid" "unbelievable" "2" "6" 3 "a1.4"
"7321" "a1.4:19" "invalid" "unbelievable" "14" "8" 4 "a1.4"
"8321" "a1.4:19" "invalid" "believable" "16" "3" 5 "a1.4"
"9321" "a1.4:19" "valid" "unbelievable" "5" "7" 4 "a1.4"
"10321" "a1.4:19" "valid" "unbelievable" "8" "5" 1 "a1.4"
"11321" "a1.4:19" "valid" "unbelievable" "20" "4" 3 "a1.4"
"12321" "a1.4:19" "invalid" "believable" "19" "8" 3 "a1.4"
"13321" "a1.4:19" "valid" "believable" "7" "2" 4 "a1.4"
"14321" "a1.4:19" "valid" "believable" "13" "4" 4 "a1.4"
"15321" "a1.4:19" "valid" "believable" "1" "5" 4 "a1.4"
"16321" "a1.4:19" "invalid" "believable" "10" "1" 5 "a1.4"
"17321" "a1.4:19" "valid" "unbelievable" "11" "2" 4 "a1.4"
"2351" "a1.4:160" "invalid" "unbelievable" "17" "3" 4 "a1.4"
"3351" "a1.4:160" "invalid" "unbelievable" "2" "6" 3 "a1.4"
"4351" "a1.4:160" "invalid" "believable" "13" "1" 4 "a1.4"
"5351" "a1.4:160" "valid" "believable" "19" "4" 3 "a1.4"
"6351" "a1.4:160" "valid" "believable" "1" "5" 3 "a1.4"
"7351" "a1.4:160" "invalid" "believable" "7" "6" 4 "a1.4"
"8351" "a1.4:160" "valid" "unbelievable" "20" "2" 2 "a1.4"
"9351" "a1.4:160" "invalid" "believable" "4" "3" 4 "a1.4"
"10351" "a1.4:160" "invalid" "unbelievable" "11" "8" 2 "a1.4"
"11351" "a1.4:160" "valid" "believable" "22" "2" 4 "a1.4"
"12351" "a1.4:160" "valid" "unbelievable" "23" "4" 2 "a1.4"
"13351" "a1.4:160" "valid" "believable" "10" "7" 3 "a1.4"
"14351" "a1.4:160" "valid" "unbelievable" "5" "5" 3 "a1.4"
"15351" "a1.4:160" "valid" "unbelievable" "8" "7" 3 "a1.4"
"16351" "a1.4:160" "invalid" "unbelievable" "14" "1" 3 "a1.4"
"17351" "a1.4:160" "invalid" "believable" "16" "8" 4 "a1.4"
"2371" "a1.4:161" "valid" "unbelievable" "8" "7" 5 "a1.4"
"3371" "a1.4:161" "invalid" "believable" "1" "1" 2 "a1.4"
"4371" "a1.4:161" "invalid" "believable" "22" "3" 5 "a1.4"
"5371" "a1.4:161" "valid" "unbelievable" "23" "4" 1 "a1.4"
"6371" "a1.4:161" "valid" "unbelievable" "20" "5" 3 "a1.4"
"7371" "a1.4:161" "valid" "unbelievable" "5" "2" 4 "a1.4"
"8371" "a1.4:161" "valid" "believable" "13" "7" 2 "a1.4"
"9371" "a1.4:161" "valid" "believable" "4" "2" 5 "a1.4"
"10371" "a1.4:161" "valid" "believable" "19" "5" 1 "a1.4"
"11371" "a1.4:161" "invalid" "believable" "10" "6" 1 "a1.4"
"12371" "a1.4:161" "invalid" "believable" "7" "8" 1 "a1.4"
"13371" "a1.4:161" "invalid" "unbelievable" "2" "8" 3 "a1.4"
"14371" "a1.4:161" "valid" "believable" "16" "4" 5 "a1.4"
"15371" "a1.4:161" "invalid" "unbelievable" "17" "6" 2 "a1.4"
"16371" "a1.4:161" "invalid" "unbelievable" "14" "1" 1 "a1.4"
"17371" "a1.4:161" "invalid" "unbelievable" "11" "3" 3 "a1.4"
"2381" "a1.4:162" "invalid" "unbelievable" "2" "3" 1 "a1.4"
"3381" "a1.4:162" "invalid" "believable" "13" "3" 1 "a1.4"
"4381" "a1.4:162" "invalid" "unbelievable" "20" "1" 3 "a1.4"
"5381" "a1.4:162" "invalid" "believable" "1" "8" 5 "a1.4"
"6381" "a1.4:162" "valid" "unbelievable" "14" "7" 4 "a1.4"
"7381" "a1.4:162" "invalid" "unbelievable" "11" "8" 2 "a1.4"
"8381" "a1.4:162" "valid" "believable" "16" "2" 5 "a1.4"
"9381" "a1.4:162" "valid" "unbelievable" "5" "2" 4 "a1.4"
"10381" "a1.4:162" "valid" "unbelievable" "23" "4" 3 "a1.4"
"11381" "a1.4:162" "valid" "believable" "22" "4" 5 "a1.4"
"12381" "a1.4:162" "valid" "believable" "19" "7" 4 "a1.4"
"13381" "a1.4:162" "valid" "unbelievable" "17" "5" 4 "a1.4"
"14381" "a1.4:162" "invalid" "believable" "7" "6" 5 "a1.4"
"15381" "a1.4:162" "valid" "believable" "10" "5" 2 "a1.4"
"16381" "a1.4:162" "invalid" "unbelievable" "8" "6" 3 "a1.4"
"17381" "a1.4:162" "invalid" "believable" "4" "1" 4 "a1.4"
"2401" "a1.4:163" "invalid" "believable" "1" "6" 4 "a1.4"
"3401" "a1.4:163" "valid" "believable" "22" "2" 4 "a1.4"
"4401" "a1.4:163" "invalid" "believable" "16" "8" 4 "a1.4"
"5401" "a1.4:163" "valid" "unbelievable" "17" "7" 4 "a1.4"
"6401" "a1.4:163" "invalid" "believable" "13" "3" 4 "a1.4"
"7401" "a1.4:163" "invalid" "unbelievable" "11" "6" 4 "a1.4"
"8401" "a1.4:163" "valid" "believable" "19" "4" 4 "a1.4"
"9401" "a1.4:163" "valid" "unbelievable" "23" "4" 4 "a1.4"
"10401" "a1.4:163" "valid" "believable" "4" "7" 4 "a1.4"
"11401" "a1.4:163" "valid" "unbelievable" "20" "2" 4 "a1.4"
"12401" "a1.4:163" "invalid" "unbelievable" "2" "8" 3 "a1.4"
"13401" "a1.4:163" "valid" "unbelievable" "14" "5" 4 "a1.4"
"14401" "a1.4:163" "invalid" "believable" "7" "1" 2 "a1.4"
"15401" "a1.4:163" "invalid" "unbelievable" "8" "1" 2 "a1.4"
"16401" "a1.4:163" "invalid" "unbelievable" "5" "3" 4 "a1.4"
"17401" "a1.4:163" "valid" "believable" "10" "5" 1 "a1.4"
"24211" "a1.4:164" "invalid" "unbelievable" "20" "3" 5 "a1.4"
"3421" "a1.4:164" "invalid" "unbelievable" "23" "1" 2 "a1.4"
"4421" "a1.4:164" "invalid" "believable" "7" "8" 3 "a1.4"
"5421" "a1.4:164" "valid" "unbelievable" "11" "2" 4 "a1.4"
"6421" "a1.4:164" "valid" "unbelievable" "14" "7" 2 "a1.4"
"7421" "a1.4:164" "valid" "believable" "16" "2" 5 "a1.4"
"8421" "a1.4:164" "invalid" "unbelievable" "5" "8" 4 "a1.4"
"9421" "a1.4:164" "valid" "unbelievable" "17" "4" 1 "a1.4"
"10421" "a1.4:164" "invalid" "believable" "19" "6" 3 "a1.4"
"11421" "a1.4:164" "valid" "believable" "10" "5" 4 "a1.4"
"12421" "a1.4:164" "invalid" "believable" "13" "3" 2 "a1.4"
"13421" "a1.4:164" "valid" "believable" "22" "7" 3 "a1.4"
"14421" "a1.4:164" "valid" "believable" "1" "4" 5 "a1.4"
"15421" "a1.4:164" "valid" "unbelievable" "2" "5" 2 "a1.4"
"16421" "a1.4:164" "invalid" "believable" "4" "1" 4 "a1.4"
"17421" "a1.4:164" "invalid" "unbelievable" "8" "6" 1 "a1.4"
"2451" "a1.4:165" "valid" "unbelievable" "23" "7" 1 "a1.4"
"3451" "a1.4:165" "valid" "believable" "22" "4" 4 "a1.4"
"4451" "a1.4:165" "valid" "believable" "13" "5" 2 "a1.4"
"5451" "a1.4:165" "invalid" "unbelievable" "14" "3" 2 "a1.4"
"6451" "a1.4:165" "valid" "unbelievable" "11" "2" 4 "a1.4"
"7451" "a1.4:165" "invalid" "believable" "7" "3" 2 "a1.4"
"8451" "a1.4:165" "valid" "believable" "10" "2" 5 "a1.4"
"9451" "a1.4:165" "invalid" "unbelievable" "17" "8" 3 "a1.4"
"10451" "a1.4:165" "invalid" "unbelievable" "2" "1" 2 "a1.4"
"11451" "a1.4:165" "invalid" "believable" "19" "6" 3 "a1.4"
"12451" "a1.4:165" "valid" "unbelievable" "20" "5" 2 "a1.4"
"13451" "a1.4:165" "valid" "unbelievable" "5" "4" 3 "a1.4"
"14451" "a1.4:165" "invalid" "unbelievable" "8" "6" 3 "a1.4"
"15451" "a1.4:165" "valid" "believable" "16" "7" 5 "a1.4"
"16451" "a1.4:165" "invalid" "believable" "1" "8" 2 "a1.4"
"17451" "a1.4:165" "invalid" "believable" "4" "1" 3 "a1.4"
"2481" "a1.4:166" "invalid" "unbelievable" "11" "6" 5 "a1.4"
"3481" "a1.4:166" "valid" "unbelievable" "8" "5" 4 "a1.4"
"4481" "a1.4:166" "valid" "believable" "16" "5" 3 "a1.4"
"5481" "a1.4:166" "valid" "unbelievable" "14" "7" 5 "a1.4"
"6481" "a1.4:166" "invalid" "unbelievable" "23" "8" 4 "a1.4"
"7481" "a1.4:166" "valid" "unbelievable" "20" "4" 5 "a1.4"
"8481" "a1.4:166" "valid" "believable" "1" "2" 2 "a1.4"
"9481" "a1.4:166" "valid" "unbelievable" "17" "2" 3 "a1.4"
"10481" "a1.4:166" "invalid" "unbelievable" "5" "3" 4 "a1.4"
"11481" "a1.4:166" "invalid" "believable" "13" "8" 3 "a1.4"
"12481" "a1.4:166" "invalid" "believable" "4" "6" 2 "a1.4"
"13481" "a1.4:166" "invalid" "believable" "19" "3" 4 "a1.4"
"14481" "a1.4:166" "invalid" "unbelievable" "2" "1" 3 "a1.4"
"15481" "a1.4:166" "valid" "believable" "7" "4" 4 "a1.4"
"16481" "a1.4:166" "invalid" "believable" "10" "1" 1 "a1.4"
"17481" "a1.4:166" "valid" "believable" "22" "7" 2 "a1.4"
"2491" "a1.4:167" "invalid" "unbelievable" "14" "6" 2 "a1.4"
"3491" "a1.4:167" "valid" "unbelievable" "2" "5" 4 "a1.4"
"4491" "a1.4:167" "invalid" "unbelievable" "20" "3" 1 "a1.4"
"5491" "a1.4:167" "valid" "believable" "1" "4" 2 "a1.4"
"6491" "a1.4:167" "invalid" "unbelievable" "11" "8" 4 "a1.4"
"7491" "a1.4:167" "invalid" "believable" "4" "6" 3 "a1.4"
"8491" "a1.4:167" "valid" "believable" "22" "7" 4 "a1.4"
"9491" "a1.4:167" "valid" "unbelievable" "5" "2" 2 "a1.4"
"10491" "a1.4:167" "valid" "unbelievable" "23" "7" 2 "a1.4"
"11491" "a1.4:167" "invalid" "believable" "13" "3" 2 "a1.4"
"12491" "a1.4:167" "invalid" "believable" "16" "8" 4 "a1.4"
"13491" "a1.4:167" "valid" "believable" "10" "2" 3 "a1.4"
"14491" "a1.4:167" "valid" "unbelievable" "8" "4" 4 "a1.4"
"15491" "a1.4:167" "invalid" "believable" "7" "1" 2 "a1.4"
"16491" "a1.4:167" "valid" "believable" "19" "5" 2 "a1.4"
"17491" "a1.4:167" "invalid" "unbelievable" "17" "1" 2 "a1.4"
"25111" "a1.4:168" "invalid" "unbelievable" "8" "1" 3 "a1.4"
"3511" "a1.4:168" "valid" "believable" "7" "4" 4 "a1.4"
"4511" "a1.4:168" "valid" "believable" "1" "2" 2 "a1.4"
"5511" "a1.4:168" "valid" "believable" "4" "7" 3 "a1.4"
"6511" "a1.4:168" "invalid" "believable" "19" "3" 4 "a1.4"
"7511" "a1.4:168" "invalid" "believable" "16" "8" 4 "a1.4"
"8511" "a1.4:168" "invalid" "unbelievable" "17" "6" 2 "a1.4"
"9511" "a1.4:168" "valid" "believable" "22" "5" 4 "a1.4"
"10511" "a1.4:168" "valid" "unbelievable" "11" "2" 1 "a1.4"
"11511" "a1.4:168" "invalid" "unbelievable" "14" "3" 2 "a1.4"
"12511" "a1.4:168" "valid" "unbelievable" "2" "4" 3 "a1.4"
"13511" "a1.4:168" "invalid" "unbelievable" "5" "8" 3 "a1.4"
"14511" "a1.4:168" "invalid" "believable" "10" "6" 1 "a1.4"
"15511" "a1.4:168" "valid" "unbelievable" "23" "7" 3 "a1.4"
"16511" "a1.4:168" "invalid" "believable" "13" "1" 1 "a1.4"
"17511" "a1.4:168" "valid" "unbelievable" "20" "5" 3 "a1.4"
"2531" "a1.4:169" "valid" "believable" "10" "2" 4 "a1.4"
"3531" "a1.4:169" "invalid" "unbelievable" "23" "3" 1 "a1.4"
"4531" "a1.4:169" "valid" "believable" "4" "5" 5 "a1.4"
"5531" "a1.4:169" "valid" "believable" "1" "4" 3 "a1.4"
"6531" "a1.4:169" "invalid" "believable" "13" "6" 4 "a1.4"
"7531" "a1.4:169" "valid" "unbelievable" "17" "5" 1 "a1.4"
"8531" "a1.4:169" "invalid" "unbelievable" "8" "1" 1 "a1.4"
"9531" "a1.4:169" "invalid" "believable" "7" "1" 5 "a1.4"
"10531" "a1.4:169" "invalid" "unbelievable" "20" "8" 1 "a1.4"
"11531" "a1.4:169" "valid" "unbelievable" "14" "4" 3 "a1.4"
"12531" "a1.4:169" "valid" "believable" "22" "7" 5 "a1.4"
"13531" "a1.4:169" "valid" "unbelievable" "11" "2" 2 "a1.4"
"14531" "a1.4:169" "valid" "unbelievable" "5" "7" 1 "a1.4"
"15531" "a1.4:169" "invalid" "believable" "19" "3" 4 "a1.4"
"16531" "a1.4:169" "invalid" "believable" "16" "8" 5 "a1.4"
"17531" "a1.4:169" "invalid" "unbelievable" "2" "6" 1 "a1.4"
"2571" "a1.4:170" "valid" "unbelievable" "2" "5" 4 "a1.4"
"3571" "a1.4:170" "valid" "believable" "13" "2" 3 "a1.4"
"4571" "a1.4:170" "invalid" "believable" "22" "6" 5 "a1.4"
"5571" "a1.4:170" "invalid" "believable" "7" "3" 3 "a1.4"
"6571" "a1.4:170" "valid" "unbelievable" "8" "2" 1 "a1.4"
"7571" "a1.4:170" "invalid" "unbelievable" "5" "6" 2 "a1.4"
"8571" "a1.4:170" "valid" "believable" "16" "5" 4 "a1.4"
"9571" "a1.4:170" "invalid" "unbelievable" "20" "3" 2 "a1.4"
"10571" "a1.4:170" "invalid" "unbelievable" "11" "8" 3 "a1.4"
"11571" "a1.4:170" "invalid" "unbelievable" "14" "1" 3 "a1.4"
"12571" "a1.4:170" "valid" "believable" "1" "7" 2 "a1.4"
"13571" "a1.4:170" "valid" "believable" "19" "4" 5 "a1.4"
"14571" "a1.4:170" "invalid" "believable" "4" "1" 5 "a1.4"
"15571" "a1.4:170" "invalid" "believable" "10" "8" 4 "a1.4"
"16571" "a1.4:170" "valid" "unbelievable" "23" "7" 2 "a1.4"
"17571" "a1.4:170" "valid" "unbelievable" "17" "4" 5 "a1.4"
"2591" "a1.4:171" "invalid" "believable" "16" "3" 4 "a1.4"
"3591" "a1.4:171" "valid" "believable" "13" "2" 2 "a1.4"
"4591" "a1.4:171" "invalid" "unbelievable" "20" "8" 2 "a1.4"
"5591" "a1.4:171" "valid" "unbelievable" "2" "5" 4 "a1.4"
"6591" "a1.4:171" "invalid" "unbelievable" "14" "6" 4 "a1.4"
"7591" "a1.4:171" "valid" "unbelievable" "11" "4" 2 "a1.4"
"8591" "a1.4:171" "valid" "believable" "4" "7" 2 "a1.4"
"9591" "a1.4:171" "valid" "believable" "10" "4" 5 "a1.4"
"10591" "a1.4:171" "invalid" "unbelievable" "8" "1" 3 "a1.4"
"11591" "a1.4:171" "valid" "unbelievable" "5" "7" 2 "a1.4"
"12591" "a1.4:171" "valid" "unbelievable" "23" "2" 4 "a1.4"
"13591" "a1.4:171" "invalid" "unbelievable" "17" "3" 4 "a1.4"
"14591" "a1.4:171" "invalid" "believable" "19" "8" 4 "a1.4"
"15591" "a1.4:171" "invalid" "believable" "1" "6" 2 "a1.4"
"16591" "a1.4:171" "invalid" "believable" "7" "1" 4 "a1.4"
"17591" "a1.4:171" "valid" "believable" "22" "5" 4 "a1.4"
"2611" "a1.4:172" "valid" "unbelievable" "2" "4" 3 "a1.4"
"3611" "a1.4:172" "valid" "believable" "22" "7" 4 "a1.4"
"4611" "a1.4:172" "invalid" "believable" "13" "6" 4 "a1.4"
"5611" "a1.4:172" "valid" "believable" "19" "5" 1 "a1.4"
"6611" "a1.4:172" "invalid" "believable" "16" "8" 4 "a1.4"
"7611" "a1.4:172" "valid" "unbelievable" "5" "5" 1 "a1.4"
"8611" "a1.4:172" "valid" "unbelievable" "14" "7" 3 "a1.4"
"9611" "a1.4:172" "valid" "believable" "7" "4" 4 "a1.4"
"10611" "a1.4:172" "invalid" "believable" "1" "1" 2 "a1.4"
"11611" "a1.4:172" "invalid" "unbelievable" "11" "8" 4 "a1.4"
"12611" "a1.4:172" "valid" "unbelievable" "8" "2" 2 "a1.4"
"13611" "a1.4:172" "valid" "believable" "4" "2" 1 "a1.4"
"14611" "a1.4:172" "invalid" "unbelievable" "23" "1" 1 "a1.4"
"15611" "a1.4:172" "invalid" "believable" "10" "3" 1 "a1.4"
"16611" "a1.4:172" "invalid" "unbelievable" "17" "6" 2 "a1.4"
"17611" "a1.4:172" "invalid" "unbelievable" "20" "3" 4 "a1.4"
"2621" "a1.4:173" "valid" "believable" "7" "5" 4 "a1.4"
"3621" "a1.4:173" "invalid" "unbelievable" "20" "8" 1 "a1.4"
"4621" "a1.4:173" "invalid" "unbelievable" "5" "1" 3 "a1.4"
"5621" "a1.4:173" "invalid" "believable" "16" "8" 4 "a1.4"
"6621" "a1.4:173" "valid" "unbelievable" "23" "2" 1 "a1.4"
"7621" "a1.4:173" "valid" "unbelievable" "14" "4" 2 "a1.4"
"8621" "a1.4:173" "valid" "believable" "19" "4" 2 "a1.4"
"9621" "a1.4:173" "valid" "unbelievable" "11" "7" 3 "a1.4"
"10621" "a1.4:173" "invalid" "believable" "4" "1" 2 "a1.4"
"11621" "a1.4:173" "valid" "believable" "22" "7" 4 "a1.4"
"12621" "a1.4:173" "invalid" "believable" "1" "3" 3 "a1.4"
"13621" "a1.4:173" "invalid" "believable" "10" "6" 4 "a1.4"
"14621" "a1.4:173" "valid" "unbelievable" "2" "5" 3 "a1.4"
"15621" "a1.4:173" "valid" "believable" "13" "2" 4 "a1.4"
"16621" "a1.4:173" "invalid" "unbelievable" "8" "3" 3 "a1.4"
"17621" "a1.4:173" "invalid" "unbelievable" "17" "6" 5 "a1.4"
"2641" "a1.4:174" "invalid" "unbelievable" "23" "8" 1 "a1.4"
"3641" "a1.4:174" "invalid" "unbelievable" "5" "6" 5 "a1.4"
"4641" "a1.4:174" "invalid" "unbelievable" "14" "1" 5 "a1.4"
"5641" "a1.4:174" "valid" "unbelievable" "17" "4" 1 "a1.4"
"6641" "a1.4:174" "invalid" "believable" "13" "6" 2 "a1.4"
"7641" "a1.4:174" "invalid" "unbelievable" "8" "3" 1 "a1.4"
"8641" "a1.4:174" "invalid" "believable" "7" "8" 1 "a1.4"
"9641" "a1.4:174" "valid" "unbelievable" "2" "5" 1 "a1.4"
"10641" "a1.4:174" "valid" "unbelievable" "11" "7" 4 "a1.4"
"11641" "a1.4:174" "invalid" "believable" "22" "3" 5 "a1.4"
"12641" "a1.4:174" "invalid" "believable" "4" "1" 1 "a1.4"
"13641" "a1.4:174" "valid" "unbelievable" "20" "2" 1 "a1.4"
"14641" "a1.4:174" "valid" "believable" "19" "2" 1 "a1.4"
"15641" "a1.4:174" "valid" "believable" "1" "5" 1 "a1.4"
"16641" "a1.4:174" "valid" "believable" "10" "7" 5 "a1.4"
"17641" "a1.4:174" "valid" "believable" "16" "4" 5 "a1.4"
"2651" "a1.4:23" "valid" "believable" "4" "4" 5 "a1.4"
"3651" "a1.4:23" "invalid" "unbelievable" "20" "8" 5 "a1.4"
"4651" "a1.4:23" "valid" "believable" "19" "7" 3 "a1.4"
"5651" "a1.4:23" "valid" "unbelievable" "14" "2" 4 "a1.4"
"6651" "a1.4:23" "invalid" "unbelievable" "5" "1" 4 "a1.4"
"7651" "a1.4:23" "invalid" "believable" "1" "3" 3 "a1.4"
"8651" "a1.4:23" "invalid" "unbelievable" "17" "6" 5 "a1.4"
"9651" "a1.4:23" "valid" "unbelievable" "11" "7" 3 "a1.4"
"10651" "a1.4:23" "invalid" "believable" "22" "6" 2 "a1.4"
"11651" "a1.4:23" "invalid" "unbelievable" "23" "3" 2 "a1.4"
"12651" "a1.4:23" "invalid" "believable" "13" "1" 3 "a1.4"
"13651" "a1.4:23" "valid" "believable" "10" "2" 2 "a1.4"
"14651" "a1.4:23" "valid" "unbelievable" "2" "4" 2 "a1.4"
"15651" "a1.4:23" "valid" "unbelievable" "8" "5" 3 "a1.4"
"16651" "a1.4:23" "valid" "believable" "16" "5" 4 "a1.4"
"17651" "a1.4:23" "invalid" "believable" "7" "8" 4 "a1.4"
"2671" "a1.4:175" "valid" "believable" "10" "7" 4 "a1.4"
"3671" "a1.4:175" "valid" "unbelievable" "2" "2" 3 "a1.4"
"4671" "a1.4:175" "invalid" "unbelievable" "8" "6" 4 "a1.4"
"5671" "a1.4:175" "valid" "unbelievable" "14" "7" 4 "a1.4"
"6671" "a1.4:175" "invalid" "believable" "16" "1" 4 "a1.4"
"7671" "a1.4:175" "invalid" "unbelievable" "5" "1" 4 "a1.4"
"8671" "a1.4:175" "invalid" "unbelievable" "23" "8" 2 "a1.4"
"9671" "a1.4:175" "valid" "believable" "22" "5" 4 "a1.4"
"10671" "a1.4:175" "invalid" "believable" "13" "8" 1 "a1.4"
"11671" "a1.4:175" "invalid" "believable" "4" "3" 3 "a1.4"
"12671" "a1.4:175" "valid" "believable" "19" "4" 2 "a1.4"
"13671" "a1.4:175" "valid" "unbelievable" "20" "4" 3 "a1.4"
"14671" "a1.4:175" "valid" "believable" "1" "2" 4 "a1.4"
"15671" "a1.4:175" "invalid" "unbelievable" "11" "3" 1 "a1.4"
"16671" "a1.4:175" "valid" "unbelievable" "17" "5" 4 "a1.4"
"17671" "a1.4:175" "invalid" "believable" "7" "6" 2 "a1.4"
"2691" "a1.4:176" "valid" "unbelievable" "20" "2" 2 "a1.4"
"3691" "a1.4:176" "valid" "believable" "16" "2" 4 "a1.4"
"4691" "a1.4:176" "valid" "unbelievable" "8" "7" 1 "a1.4"
"5691" "a1.4:176" "invalid" "believable" "1" "1" 3 "a1.4"
"6691" "a1.4:176" "valid" "believable" "10" "5" 3 "a1.4"
"7691" "a1.4:176" "valid" "believable" "22" "4" 5 "a1.4"
"8691" "a1.4:176" "invalid" "believable" "7" "3" 4 "a1.4"
"9691" "a1.4:176" "valid" "believable" "19" "7" 2 "a1.4"
"10691" "a1.4:176" "invalid" "believable" "13" "6" 4 "a1.4"
"11691" "a1.4:176" "invalid" "unbelievable" "23" "3" 3 "a1.4"
"12691" "a1.4:176" "valid" "unbelievable" "2" "5" 1 "a1.4"
"13691" "a1.4:176" "invalid" "unbelievable" "17" "8" 1 "a1.4"
"14691" "a1.4:176" "invalid" "believable" "4" "8" 2 "a1.4"
"15691" "a1.4:176" "invalid" "unbelievable" "14" "1" 3 "a1.4"
"16691" "a1.4:176" "valid" "unbelievable" "5" "4" 2 "a1.4"
"17691" "a1.4:176" "invalid" "unbelievable" "11" "6" 2 "a1.4"
"2701" "a1.4:177" "invalid" "unbelievable" "8" "1" 2 "a1.4"
"3701" "a1.4:177" "valid" "unbelievable" "5" "2" 2 "a1.4"
"4701" "a1.4:177" "valid" "believable" "16" "2" 3 "a1.4"
"5701" "a1.4:177" "valid" "unbelievable" "23" "7" 1 "a1.4"
"6701" "a1.4:177" "valid" "believable" "13" "5" 2 "a1.4"
"7701" "a1.4:177" "invalid" "unbelievable" "20" "3" 1 "a1.4"
"8701" "a1.4:177" "invalid" "believable" "22" "6" 5 "a1.4"
"9701" "a1.4:177" "invalid" "unbelievable" "17" "6" 1 "a1.4"
"10701" "a1.4:177" "valid" "unbelievable" "11" "4" 3 "a1.4"
"11701" "a1.4:177" "invalid" "believable" "1" "1" 2 "a1.4"
"12701" "a1.4:177" "valid" "unbelievable" "2" "5" 4 "a1.4"
"13701" "a1.4:177" "valid" "believable" "19" "4" 2 "a1.4"
"14701" "a1.4:177" "valid" "believable" "4" "7" 3 "a1.4"
"15701" "a1.4:177" "invalid" "believable" "10" "8" 4 "a1.4"
"16701" "a1.4:177" "invalid" "believable" "7" "3" 2 "a1.4"
"17701" "a1.4:177" "invalid" "unbelievable" "14" "8" 5 "a1.4"
"2721" "a1.4:178" "invalid" "believable" "7" "1" 4 "a1.4"
"3721" "a1.4:178" "invalid" "unbelievable" "8" "6" 1 "a1.4"
"4721" "a1.4:178" "invalid" "believable" "10" "6" 1 "a1.4"
"5721" "a1.4:178" "valid" "unbelievable" "23" "7" 4 "a1.4"
"6721" "a1.4:178" "valid" "believable" "22" "4" 2 "a1.4"
"7721" "a1.4:178" "valid" "unbelievable" "14" "2" 2 "a1.4"
"8721" "a1.4:178" "invalid" "believable" "1" "3" 4 "a1.4"
"9721" "a1.4:178" "valid" "believable" "4" "5" 2 "a1.4"
"10721" "a1.4:178" "valid" "believable" "16" "2" 4 "a1.4"
"11721" "a1.4:178" "invalid" "unbelievable" "17" "3" 4 "a1.4"
"12721" "a1.4:178" "valid" "unbelievable" "5" "4" 2 "a1.4"
"13721" "a1.4:178" "valid" "believable" "19" "7" 2 "a1.4"
"14721" "a1.4:178" "invalid" "unbelievable" "11" "8" 2 "a1.4"
"15721" "a1.4:178" "invalid" "unbelievable" "2" "1" 2 "a1.4"
"16721" "a1.4:178" "invalid" "believable" "13" "8" 2 "a1.4"
"17721" "a1.4:178" "valid" "unbelievable" "20" "5" 2 "a1.4"
"2741" "a1.4:179" "valid" "believable" "10" "4" 2 "a1.4"
"3741" "a1.4:179" "invalid" "unbelievable" "11" "1" 3 "a1.4"
"4741" "a1.4:179" "invalid" "believable" "22" "1" 4 "a1.4"
"5741" "a1.4:179" "invalid" "believable" "1" "6" 5 "a1.4"
"6741" "a1.4:179" "valid" "believable" "16" "5" 4 "a1.4"
"7741" "a1.4:179" "valid" "unbelievable" "17" "2" 3 "a1.4"
"8741" "a1.4:179" "valid" "believable" "7" "2" 1 "a1.4"
"9741" "a1.4:179" "invalid" "believable" "4" "3" 5 "a1.4"
"10741" "a1.4:179" "valid" "believable" "19" "7" 2 "a1.4"
"11741" "a1.4:179" "invalid" "believable" "13" "8" 5 "a1.4"
"12741" "a1.4:179" "valid" "unbelievable" "23" "7" 3 "a1.4"
"13741" "a1.4:179" "invalid" "unbelievable" "20" "8" 3 "a1.4"
"14741" "a1.4:179" "invalid" "unbelievable" "8" "3" 4 "a1.4"
"15741" "a1.4:179" "valid" "unbelievable" "14" "5" 5 "a1.4"
"16741" "a1.4:179" "valid" "unbelievable" "2" "4" 1 "a1.4"
"17741" "a1.4:179" "invalid" "unbelievable" "5" "6" 4 "a1.4"
"2751" "a1.4:25" "valid" "believable" "10" "2" 3 "a1.4"
"3751" "a1.4:25" "invalid" "unbelievable" "5" "3" 5 "a1.4"
"4751" "a1.4:25" "invalid" "unbelievable" "2" "1" 4 "a1.4"
"5751" "a1.4:25" "invalid" "believable" "7" "3" 2 "a1.4"
"6751" "a1.4:25" "valid" "unbelievable" "11" "2" 4 "a1.4"
"7751" "a1.4:25" "invalid" "believable" "4" "6" 4 "a1.4"
"8751" "a1.4:25" "invalid" "unbelievable" "17" "6" 1 "a1.4"
"9751" "a1.4:25" "valid" "unbelievable" "8" "5" 4 "a1.4"
"10751" "a1.4:25" "invalid" "believable" "13" "1" 2 "a1.4"
"11751" "a1.4:25" "valid" "believable" "19" "5" 4 "a1.4"
"12751" "a1.4:25" "valid" "unbelievable" "23" "7" 5 "a1.4"
"13751" "a1.4:25" "invalid" "unbelievable" "20" "8" 1 "a1.4"
"14751" "a1.4:25" "valid" "believable" "22" "7" 3 "a1.4"
"15751" "a1.4:25" "valid" "unbelievable" "14" "4" 3 "a1.4"
"16751" "a1.4:25" "valid" "believable" "16" "4" 2 "a1.4"
"17751" "a1.4:25" "invalid" "believable" "1" "8" 2 "a1.4"
"2791" "a1.4:180" "invalid" "believable" "19" "8" 4 "a1.4"
"3791" "a1.4:180" "invalid" "unbelievable" "8" "6" 4 "a1.4"
"4791" "a1.4:180" "valid" "believable" "22" "2" 4 "a1.4"
"5791" "a1.4:180" "valid" "unbelievable" "5" "5" 3 "a1.4"
"6791" "a1.4:180" "invalid" "believable" "13" "6" 2 "a1.4"
"7791" "a1.4:180" "valid" "unbelievable" "20" "7" 1 "a1.4"
"8791" "a1.4:180" "valid" "unbelievable" "23" "2" 2 "a1.4"
"9791" "a1.4:180" "valid" "believable" "16" "7" 4 "a1.4"
"10791" "a1.4:180" "invalid" "believable" "7" "3" 1 "a1.4"
"11791" "a1.4:180" "invalid" "unbelievable" "14" "3" 4 "a1.4"
"12791" "a1.4:180" "invalid" "unbelievable" "17" "8" 4 "a1.4"
"13791" "a1.4:180" "invalid" "unbelievable" "11" "1" 4 "a1.4"
"14791" "a1.4:180" "valid" "believable" "1" "5" 2 "a1.4"
"15791" "a1.4:180" "invalid" "believable" "10" "1" 4 "a1.4"
"16791" "a1.4:180" "valid" "believable" "4" "4" 3 "a1.4"
"17791" "a1.4:180" "valid" "unbelievable" "2" "4" 2 "a1.4"
"2811" "a1.4:181" "valid" "unbelievable" "14" "2" 4 "a1.4"
"3811" "a1.4:181" "valid" "unbelievable" "8" "7" 2 "a1.4"
"4811" "a1.4:181" "valid" "believable" "16" "2" 4 "a1.4"
"5811" "a1.4:181" "invalid" "unbelievable" "11" "6" 4 "a1.4"
"6811" "a1.4:181" "valid" "unbelievable" "5" "4" 2 "a1.4"
"7811" "a1.4:181" "valid" "believable" "19" "7" 4 "a1.4"
"8811" "a1.4:181" "valid" "unbelievable" "20" "5" 5 "a1.4"
"9811" "a1.4:181" "invalid" "unbelievable" "17" "1" 3 "a1.4"
"10811" "a1.4:181" "invalid" "unbelievable" "23" "3" 2 "a1.4"
"11811" "a1.4:181" "invalid" "unbelievable" "2" "8" 2 "a1.4"
"12811" "a1.4:181" "invalid" "believable" "13" "6" 2 "a1.4"
"13811" "a1.4:181" "valid" "believable" "7" "5" 4 "a1.4"
"14811" "a1.4:181" "valid" "believable" "4" "4" 2 "a1.4"
"15811" "a1.4:181" "invalid" "believable" "10" "8" 4 "a1.4"
"16811" "a1.4:181" "invalid" "believable" "1" "3" 1 "a1.4"
"17811" "a1.4:181" "invalid" "believable" "22" "1" 4 "a1.4"
"2831" "a1.4:182" "valid" "unbelievable" "20" "7" 4 "a1.4"
"3831" "a1.4:182" "valid" "believable" "19" "2" 5 "a1.4"
"4831" "a1.4:182" "invalid" "believable" "1" "6" 2 "a1.4"
"5831" "a1.4:182" "invalid" "believable" "10" "8" 4 "a1.4"
"6831" "a1.4:182" "valid" "believable" "7" "5" 4 "a1.4"
"7831" "a1.4:182" "invalid" "unbelievable" "23" "1" 2 "a1.4"
"8831" "a1.4:182" "valid" "unbelievable" "11" "5" 4 "a1.4"
"9831" "a1.4:182" "valid" "unbelievable" "17" "2" 2 "a1.4"
"10831" "a1.4:182" "invalid" "unbelievable" "8" "6" 4 "a1.4"
"11831" "a1.4:182" "valid" "unbelievable" "5" "4" 5 "a1.4"
"12831" "a1.4:182" "invalid" "unbelievable" "2" "3" 4 "a1.4"
"13831" "a1.4:182" "valid" "believable" "4" "7" 4 "a1.4"
"14831" "a1.4:182" "invalid" "believable" "22" "3" 5 "a1.4"
"15831" "a1.4:182" "invalid" "believable" "13" "1" 5 "a1.4"
"16831" "a1.4:182" "invalid" "unbelievable" "14" "8" 4 "a1.4"
"17831" "a1.4:182" "valid" "believable" "16" "4" 4 "a1.4"
"2841" "a1.4:183" "invalid" "unbelievable" "23" "3" 2 "a1.4"
"3841" "a1.4:183" "valid" "believable" "19" "7" 4 "a1.4"
"4841" "a1.4:183" "valid" "unbelievable" "11" "5" 3 "a1.4"
"5841" "a1.4:183" "valid" "believable" "4" "5" 4 "a1.4"
"6841" "a1.4:183" "valid" "unbelievable" "20" "7" 4 "a1.4"
"7841" "a1.4:183" "invalid" "believable" "13" "1" 2 "a1.4"
"8841" "a1.4:183" "valid" "unbelievable" "17" "2" 4 "a1.4"
"9841" "a1.4:183" "invalid" "unbelievable" "2" "6" 4 "a1.4"
"10841" "a1.4:183" "valid" "unbelievable" "5" "4" 4 "a1.4"
"11841" "a1.4:183" "invalid" "unbelievable" "14" "8" 4 "a1.4"
"12841" "a1.4:183" "invalid" "believable" "10" "3" 3 "a1.4"
"13841" "a1.4:183" "invalid" "believable" "22" "8" 4 "a1.4"
"14841" "a1.4:183" "valid" "believable" "1" "2" 2 "a1.4"
"15841" "a1.4:183" "valid" "believable" "16" "4" 4 "a1.4"
"16841" "a1.4:183" "invalid" "unbelievable" "8" "1" 3 "a1.4"
"17841" "a1.4:183" "invalid" "believable" "7" "6" 2 "a1.4"
"2871" "a1.4:184" "valid" "believable" "19" "7" 2 "a1.4"
"3871" "a1.4:184" "valid" "unbelievable" "14" "7" 5 "a1.4"
"4871" "a1.4:184" "valid" "believable" "16" "4" 4 "a1.4"
"5871" "a1.4:184" "invalid" "unbelievable" "20" "8" 2 "a1.4"
"6871" "a1.4:184" "invalid" "unbelievable" "17" "1" 5 "a1.4"
"7871" "a1.4:184" "invalid" "believable" "10" "8" 4 "a1.4"
"8871" "a1.4:184" "valid" "believable" "13" "2" 3 "a1.4"
"9871" "a1.4:184" "invalid" "believable" "7" "3" 5 "a1.4"
"10871" "a1.4:184" "valid" "believable" "4" "5" 4 "a1.4"
"11871" "a1.4:184" "valid" "unbelievable" "2" "4" 2 "a1.4"
"12871" "a1.4:184" "valid" "unbelievable" "5" "2" 4 "a1.4"
"13871" "a1.4:184" "invalid" "believable" "1" "1" 4 "a1.4"
"14871" "a1.4:184" "invalid" "unbelievable" "11" "3" 2 "a1.4"
"15871" "a1.4:184" "invalid" "unbelievable" "23" "6" 4 "a1.4"
"16871" "a1.4:184" "invalid" "believable" "22" "6" 5 "a1.4"
"17871" "a1.4:184" "valid" "unbelievable" "8" "5" 4 "a1.4"
"2901" "a1.4:185" "invalid" "believable" "16" "1" 4 "a1.4"
"3901" "a1.4:185" "valid" "believable" "4" "5" 5 "a1.4"
"4901" "a1.4:185" "valid" "believable" "19" "4" 5 "a1.4"
"5901" "a1.4:185" "invalid" "believable" "7" "8" 4 "a1.4"
"6901" "a1.4:185" "invalid" "unbelievable" "2" "1" 3 "a1.4"
"7901" "a1.4:185" "invalid" "believable" "10" "6" 3 "a1.4"
"8901" "a1.4:185" "invalid" "believable" "13" "3" 5 "a1.4"
"9901" "a1.4:185" "valid" "unbelievable" "17" "5" 4 "a1.4"
"10901" "a1.4:185" "valid" "believable" "1" "2" 4 "a1.4"
"11901" "a1.4:185" "valid" "believable" "22" "7" 4 "a1.4"
"12901" "a1.4:185" "invalid" "unbelievable" "20" "3" 5 "a1.4"
"13901" "a1.4:185" "valid" "unbelievable" "11" "4" 5 "a1.4"
"14901" "a1.4:185" "invalid" "unbelievable" "5" "8" 5 "a1.4"
"15901" "a1.4:185" "invalid" "unbelievable" "8" "6" 5 "a1.4"
"16901" "a1.4:185" "valid" "unbelievable" "23" "7" 2 "a1.4"
"17901" "a1.4:185" "valid" "unbelievable" "14" "2" 3 "a1.4"
"2921" "a1.4:186" "valid" "believable" "7" "4" 4 "a1.4"
"3921" "a1.4:186" "valid" "unbelievable" "20" "7" 4 "a1.4"
"4921" "a1.4:186" "invalid" "unbelievable" "5" "1" 3 "a1.4"
"5921" "a1.4:186" "invalid" "unbelievable" "8" "8" 4 "a1.4"
"6921" "a1.4:186" "invalid" "believable" "13" "8" 5 "a1.4"
"7921" "a1.4:186" "invalid" "believable" "22" "3" 4 "a1.4"
"8921" "a1.4:186" "valid" "believable" "1" "5" 2 "a1.4"
"9921" "a1.4:186" "valid" "unbelievable" "17" "4" 4 "a1.4"
"10921" "a1.4:186" "invalid" "believable" "4" "1" 3 "a1.4"
"11921" "a1.4:186" "invalid" "unbelievable" "11" "3" 4 "a1.4"
"12921" "a1.4:186" "invalid" "believable" "10" "6" 4 "a1.4"
"13921" "a1.4:186" "valid" "unbelievable" "2" "2" 4 "a1.4"
"14921" "a1.4:186" "invalid" "unbelievable" "23" "6" 2 "a1.4"
"15921" "a1.4:186" "valid" "believable" "19" "7" 4 "a1.4"
"16921" "a1.4:186" "valid" "unbelievable" "14" "5" 4 "a1.4"
"17921" "a1.4:186" "valid" "believable" "16" "2" 4 "a1.4"
"2941" "a1.4:187" "valid" "unbelievable" "14" "5" 4 "a1.4"
"3941" "a1.4:187" "invalid" "unbelievable" "20" "1" 2 "a1.4"
"4941" "a1.4:187" "valid" "unbelievable" "8" "4" 3 "a1.4"
"5941" "a1.4:187" "invalid" "unbelievable" "2" "6" 5 "a1.4"
"6941" "a1.4:187" "valid" "unbelievable" "5" "7" 3 "a1.4"
"7941" "a1.4:187" "invalid" "unbelievable" "23" "3" 4 "a1.4"
"8941" "a1.4:187" "invalid" "believable" "13" "8" 4 "a1.4"
"9941" "a1.4:187" "invalid" "believable" "22" "6" 1 "a1.4"
"10941" "a1.4:187" "invalid" "believable" "19" "1" 3 "a1.4"
"11941" "a1.4:187" "valid" "believable" "4" "5" 4 "a1.4"
"12941" "a1.4:187" "invalid" "unbelievable" "11" "8" 4 "a1.4"
"13941" "a1.4:187" "invalid" "believable" "16" "3" 3 "a1.4"
"14941" "a1.4:187" "valid" "believable" "10" "4" 5 "a1.4"
"15941" "a1.4:187" "valid" "believable" "1" "2" 2 "a1.4"
"16941" "a1.4:187" "valid" "believable" "7" "7" 3 "a1.4"
"17941" "a1.4:187" "valid" "unbelievable" "17" "2" 4 "a1.4"
"2951" "a1.4:188" "valid" "unbelievable" "23" "4" 4 "a1.4"
"3951" "a1.4:188" "valid" "unbelievable" "5" "2" 5 "a1.4"
"4951" "a1.4:188" "invalid" "unbelievable" "14" "1" 2 "a1.4"
"5951" "a1.4:188" "invalid" "believable" "22" "3" 2 "a1.4"
"6951" "a1.4:188" "valid" "believable" "1" "7" 5 "a1.4"
"7951" "a1.4:188" "invalid" "believable" "19" "6" 2 "a1.4"
"8951" "a1.4:188" "valid" "believable" "13" "5" 1 "a1.4"
"9951" "a1.4:188" "valid" "believable" "10" "4" 3 "a1.4"
"10951" "a1.4:188" "invalid" "unbelievable" "17" "3" 4 "a1.4"
"11951" "a1.4:188" "invalid" "believable" "16" "1" 4 "a1.4"
"12951" "a1.4:188" "valid" "believable" "4" "2" 2 "a1.4"
"13951" "a1.4:188" "invalid" "unbelievable" "20" "6" 4 "a1.4"
"14951" "a1.4:188" "valid" "unbelievable" "2" "5" 2 "a1.4"
"15951" "a1.4:188" "invalid" "believable" "7" "8" 5 "a1.4"
"16951" "a1.4:188" "valid" "unbelievable" "8" "7" 4 "a1.4"
"17951" "a1.4:188" "invalid" "unbelievable" "11" "8" 3 "a1.4"
"2981" "a1.4:189" "invalid" "unbelievable" "20" "6" 4 "a1.4"
"3981" "a1.4:189" "valid" "believable" "22" "5" 5 "a1.4"
"4981" "a1.4:189" "invalid" "unbelievable" "11" "3" 3 "a1.4"
"5981" "a1.4:189" "valid" "believable" "13" "7" 3 "a1.4"
"6981" "a1.4:189" "invalid" "believable" "7" "3" 1 "a1.4"
"7981" "a1.4:189" "valid" "unbelievable" "8" "7" 1 "a1.4"
"8981" "a1.4:189" "valid" "unbelievable" "23" "5" 4 "a1.4"
"9981" "a1.4:189" "invalid" "unbelievable" "17" "8" 3 "a1.4"
"10981" "a1.4:189" "invalid" "believable" "4" "8" 3 "a1.4"
"11981" "a1.4:189" "valid" "believable" "1" "4" 3 "a1.4"
"12981" "a1.4:189" "invalid" "believable" "10" "1" 4 "a1.4"
"13981" "a1.4:189" "valid" "unbelievable" "14" "4" 4 "a1.4"
"14981" "a1.4:189" "valid" "believable" "19" "2" 4 "a1.4"
"15981" "a1.4:189" "invalid" "believable" "16" "6" 4 "a1.4"
"16981" "a1.4:189" "invalid" "unbelievable" "2" "1" 3 "a1.4"
"17981" "a1.4:189" "valid" "unbelievable" "5" "2" 4 "a1.4"
"2101" "a1.4:190" "invalid" "unbelievable" "5" "1" 4 "a1.4"
"3101" "a1.4:190" "invalid" "unbelievable" "8" "8" 2 "a1.4"
"4101" "a1.4:190" "invalid" "believable" "13" "3" 3 "a1.4"
"5101" "a1.4:190" "valid" "unbelievable" "23" "5" 2 "a1.4"
"6101" "a1.4:190" "valid" "believable" "22" "2" 4 "a1.4"
"7101" "a1.4:190" "invalid" "believable" "10" "6" 2 "a1.4"
"8101" "a1.4:190" "invalid" "unbelievable" "17" "6" 1 "a1.4"
"9101" "a1.4:190" "valid" "believable" "19" "4" 4 "a1.4"
"10101" "a1.4:190" "valid" "unbelievable" "14" "7" 4 "a1.4"
"11101" "a1.4:190" "invalid" "believable" "1" "1" 4 "a1.4"
"12101" "a1.4:190" "invalid" "believable" "4" "8" 3 "a1.4"
"13101" "a1.4:190" "valid" "unbelievable" "11" "2" 2 "a1.4"
"14101" "a1.4:190" "valid" "believable" "16" "5" 4 "a1.4"
"15101" "a1.4:190" "valid" "believable" "7" "7" 2 "a1.4"
"16101" "a1.4:190" "invalid" "unbelievable" "2" "3" 2 "a1.4"
"17101" "a1.4:190" "valid" "unbelievable" "20" "4" 2 "a1.4"
"2102" "a1.4:191" "invalid" "believable" "10" "3" 5 "a1.4"
"3102" "a1.4:191" "valid" "unbelievable" "2" "7" 5 "a1.4"
"4102" "a1.4:191" "invalid" "unbelievable" "17" "6" 4 "a1.4"
"5102" "a1.4:191" "valid" "believable" "16" "2" 4 "a1.4"
"6102" "a1.4:191" "valid" "believable" "7" "4" 5 "a1.4"
"7102" "a1.4:191" "invalid" "believable" "13" "8" 4 "a1.4"
"8102" "a1.4:191" "valid" "unbelievable" "5" "4" 4 "a1.4"
"9102" "a1.4:191" "valid" "believable" "22" "5" 5 "a1.4"
"10102" "a1.4:191" "invalid" "believable" "19" "1" 4 "a1.4"
"11102" "a1.4:191" "invalid" "unbelievable" "8" "8" 2 "a1.4"
"12102" "a1.4:191" "valid" "unbelievable" "23" "5" 2 "a1.4"
"13102" "a1.4:191" "invalid" "unbelievable" "20" "1" 4 "a1.4"
"14102" "a1.4:191" "valid" "unbelievable" "11" "2" 4 "a1.4"
"15102" "a1.4:191" "invalid" "unbelievable" "14" "3" 4 "a1.4"
"16102" "a1.4:191" "valid" "believable" "1" "7" 5 "a1.4"
"17102" "a1.4:191" "invalid" "believable" "4" "6" 1 "a1.4"
"2104" "a1.4:192" "invalid" "believable" "4" "1" 4 "a1.4"
"3104" "a1.4:192" "invalid" "believable" "13" "6" 4 "a1.4"
"4104" "a1.4:192" "invalid" "unbelievable" "8" "6" 4 "a1.4"
"5104" "a1.4:192" "valid" "believable" "19" "5" 5 "a1.4"
"6104" "a1.4:192" "valid" "unbelievable" "11" "4" 2 "a1.4"
"7104" "a1.4:192" "invalid" "believable" "22" "3" 4 "a1.4"
"8104" "a1.4:192" "invalid" "unbelievable" "20" "3" 1 "a1.4"
"9104" "a1.4:192" "invalid" "unbelievable" "2" "1" 4 "a1.4"
"10104" "a1.4:192" "valid" "unbelievable" "5" "2" 5 "a1.4"
"11104" "a1.4:192" "valid" "unbelievable" "14" "7" 5 "a1.4"
"12104" "a1.4:192" "valid" "believable" "16" "7" 5 "a1.4"
"13104" "a1.4:192" "valid" "believable" "10" "4" 5 "a1.4"
"14104" "a1.4:192" "valid" "believable" "1" "2" 2 "a1.4"
"15104" "a1.4:192" "invalid" "believable" "7" "8" 3 "a1.4"
"16104" "a1.4:192" "valid" "unbelievable" "17" "5" 4 "a1.4"
"17104" "a1.4:192" "invalid" "unbelievable" "23" "8" 4 "a1.4"
"21061" "a1.4:29" "invalid" "unbelievable" "14" "3" 4 "a1.4"
"3106" "a1.4:29" "valid" "believable" "22" "5" 4 "a1.4"
"4106" "a1.4:29" "invalid" "believable" "19" "1" 5 "a1.4"
"5106" "a1.4:29" "valid" "unbelievable" "20" "2" 3 "a1.4"
"6106" "a1.4:29" "invalid" "unbelievable" "5" "1" 4 "a1.4"
"7106" "a1.4:29" "invalid" "believable" "16" "8" 3 "a1.4"
"8106" "a1.4:29" "invalid" "unbelievable" "8" "6" 2 "a1.4"
"9106" "a1.4:29" "invalid" "believable" "13" "3" 3 "a1.4"
"10106" "a1.4:29" "invalid" "believable" "10" "6" 2 "a1.4"
"11106" "a1.4:29" "valid" "believable" "7" "2" 4 "a1.4"
"12106" "a1.4:29" "valid" "unbelievable" "17" "5" 2 "a1.4"
"13106" "a1.4:29" "valid" "believable" "1" "4" 2 "a1.4"
"14106" "a1.4:29" "invalid" "unbelievable" "11" "8" 3 "a1.4"
"15106" "a1.4:29" "valid" "unbelievable" "23" "4" 2 "a1.4"
"16106" "a1.4:29" "valid" "unbelievable" "2" "7" 3 "a1.4"
"17106" "a1.4:29" "valid" "believable" "4" "7" 4 "a1.4"
"2108" "a1.4:193" "valid" "unbelievable" "23" "4" 3 "a1.4"
"3108" "a1.4:193" "invalid" "believable" "22" "1" 4 "a1.4"
"4108" "a1.4:193" "valid" "believable" "1" "4" 2 "a1.4"
"5108" "a1.4:193" "invalid" "unbelievable" "5" "6" 3 "a1.4"
"6108" "a1.4:193" "valid" "unbelievable" "17" "7" 1 "a1.4"
"7108" "a1.4:193" "valid" "believable" "19" "7" 2 "a1.4"
"8108" "a1.4:193" "invalid" "believable" "10" "6" 2 "a1.4"
"9108" "a1.4:193" "invalid" "believable" "16" "8" 3 "a1.4"
"10108" "a1.4:193" "invalid" "believable" "4" "3" 3 "a1.4"
"11108" "a1.4:193" "valid" "believable" "7" "5" 4 "a1.4"
"12108" "a1.4:193" "valid" "believable" "13" "2" 4 "a1.4"
"13108" "a1.4:193" "invalid" "unbelievable" "20" "1" 1 "a1.4"
"14108" "a1.4:193" "valid" "unbelievable" "14" "5" 3 "a1.4"
"15108" "a1.4:193" "invalid" "unbelievable" "8" "8" 2 "a1.4"
"16108" "a1.4:193" "valid" "unbelievable" "2" "2" 2 "a1.4"
"17108" "a1.4:193" "invalid" "unbelievable" "11" "3" 4 "a1.4"
"2111" "a1.4:194" "valid" "unbelievable" "20" "2" 2 "a1.4"
"3111" "a1.4:194" "invalid" "believable" "1" "6" 4 "a1.4"
"4111" "a1.4:194" "valid" "unbelievable" "5" "4" 4 "a1.4"
"5111" "a1.4:194" "invalid" "believable" "4" "1" 2 "a1.4"
"6111" "a1.4:194" "valid" "unbelievable" "11" "7" 3 "a1.4"
"7111" "a1.4:194" "invalid" "unbelievable" "2" "8" 3 "a1.4"
"8111" "a1.4:194" "valid" "believable" "19" "5" 4 "a1.4"
"9111" "a1.4:194" "invalid" "unbelievable" "23" "3" 3 "a1.4"
"10111" "a1.4:194" "invalid" "believable" "7" "8" 4 "a1.4"
"11111" "a1.4:194" "valid" "unbelievable" "8" "5" 3 "a1.4"
"12111" "a1.4:194" "valid" "believable" "16" "7" 4 "a1.4"
"13111" "a1.4:194" "valid" "believable" "13" "2" 3 "a1.4"
"14111" "a1.4:194" "invalid" "unbelievable" "14" "1" 4 "a1.4"
"15111" "a1.4:194" "invalid" "believable" "10" "3" 3 "a1.4"
"16111" "a1.4:194" "invalid" "unbelievable" "17" "6" 4 "a1.4"
"17111" "a1.4:194" "valid" "believable" "22" "4" 4 "a1.4"
"21131" "a1.4:195" "valid" "believable" "7" "4" 4 "a1.4"
"3113" "a1.4:195" "invalid" "unbelievable" "8" "6" 1 "a1.4"
"4113" "a1.4:195" "valid" "believable" "13" "7" 5 "a1.4"
"5113" "a1.4:195" "invalid" "believable" "10" "6" 4 "a1.4"
"6113" "a1.4:195" "invalid" "believable" "22" "3" 4 "a1.4"
"7113" "a1.4:195" "invalid" "unbelievable" "14" "8" 2 "a1.4"
"8113" "a1.4:195" "valid" "unbelievable" "5" "7" 2 "a1.4"
"9113" "a1.4:195" "valid" "unbelievable" "11" "5" 1 "a1.4"
"10113" "a1.4:195" "valid" "believable" "4" "2" 1 "a1.4"
"11113" "a1.4:195" "invalid" "unbelievable" "23" "1" 1 "a1.4"
"12113" "a1.4:195" "invalid" "believable" "16" "1" 5 "a1.4"
"13113" "a1.4:195" "valid" "unbelievable" "17" "4" 4 "a1.4"
"14113" "a1.4:195" "invalid" "unbelievable" "20" "3" 3 "a1.4"
"15113" "a1.4:195" "valid" "unbelievable" "2" "2" 5 "a1.4"
"16113" "a1.4:195" "invalid" "believable" "19" "8" 5 "a1.4"
"17113" "a1.4:195" "valid" "believable" "1" "5" 2 "a1.4"
"21141" "a1.4:196" "invalid" "unbelievable" "23" "6" 2 "a1.4"
"3114" "a1.4:196" "invalid" "believable" "16" "1" 4 "a1.4"
"4114" "a1.4:196" "valid" "unbelievable" "17" "4" 2 "a1.4"
"5114" "a1.4:196" "invalid" "unbelievable" "8" "1" 2 "a1.4"
"6114" "a1.4:196" "valid" "unbelievable" "14" "7" 4 "a1.4"
"7114" "a1.4:196" "invalid" "believable" "19" "3" 4 "a1.4"
"8114" "a1.4:196" "valid" "believable" "4" "7" 3 "a1.4"
"9114" "a1.4:196" "valid" "believable" "10" "4" 4 "a1.4"
"10114" "a1.4:196" "valid" "believable" "1" "5" 4 "a1.4"
"11114" "a1.4:196" "valid" "believable" "7" "2" 4 "a1.4"
"12114" "a1.4:196" "valid" "unbelievable" "2" "2" 2 "a1.4"
"13114" "a1.4:196" "invalid" "believable" "22" "6" 4 "a1.4"
"14114" "a1.4:196" "invalid" "unbelievable" "20" "3" 2 "a1.4"
"15114" "a1.4:196" "invalid" "unbelievable" "5" "8" 4 "a1.4"
"16114" "a1.4:196" "invalid" "believable" "13" "8" 1 "a1.4"
"17114" "a1.4:196" "valid" "unbelievable" "11" "5" 2 "a1.4"
"2117" "a1.4:31" "valid" "believable" "22" "7" 4 "a1.4"
"3117" "a1.4:31" "invalid" "unbelievable" "23" "8" 3 "a1.4"
"4117" "a1.4:31" "valid" "believable" "1" "2" 4 "a1.4"
"5117" "a1.4:31" "invalid" "believable" "13" "6" 2 "a1.4"
"6117" "a1.4:31" "valid" "unbelievable" "20" "5" 4 "a1.4"
"7117" "a1.4:31" "invalid" "unbelievable" "14" "1" 4 "a1.4"
"8117" "a1.4:31" "valid" "unbelievable" "5" "2" 3 "a1.4"
"9117" "a1.4:31" "valid" "believable" "16" "5" 3 "a1.4"
"10117" "a1.4:31" "valid" "unbelievable" "17" "7" 2 "a1.4"
"11117" "a1.4:31" "valid" "believable" "7" "4" 2 "a1.4"
"12117" "a1.4:31" "invalid" "believable" "4" "8" 2 "a1.4"
"13117" "a1.4:31" "valid" "unbelievable" "8" "4" 3 "a1.4"
"14117" "a1.4:31" "invalid" "unbelievable" "11" "3" 3 "a1.4"
"15117" "a1.4:31" "invalid" "believable" "19" "1" 4 "a1.4"
"16117" "a1.4:31" "invalid" "believable" "10" "3" 4 "a1.4"
"17117" "a1.4:31" "invalid" "unbelievable" "2" "6" 4 "a1.4"
"2118" "a1.4:197" "valid" "believable" "22" "2" 3 "a1.4"
"3118" "a1.4:197" "invalid" "believable" "1" "3" 4 "a1.4"
"4118" "a1.4:197" "invalid" "unbelievable" "11" "1" 3 "a1.4"
"5118" "a1.4:197" "invalid" "believable" "10" "8" 4 "a1.4"
"6118" "a1.4:197" "invalid" "believable" "4" "6" 4 "a1.4"
"7118" "a1.4:197" "invalid" "unbelievable" "23" "8" 2 "a1.4"
"8118" "a1.4:197" "invalid" "unbelievable" "14" "3" 3 "a1.4"
"9118" "a1.4:197" "valid" "unbelievable" "5" "2" 2 "a1.4"
"10118" "a1.4:197" "valid" "believable" "7" "4" 3 "a1.4"
"11118" "a1.4:197" "valid" "believable" "13" "7" 4 "a1.4"
"12118" "a1.4:197" "invalid" "believable" "16" "1" 4 "a1.4"
"13118" "a1.4:197" "valid" "unbelievable" "17" "7" 2 "a1.4"
"14118" "a1.4:197" "valid" "unbelievable" "20" "5" 2 "a1.4"
"15118" "a1.4:197" "invalid" "unbelievable" "8" "6" 2 "a1.4"
"16118" "a1.4:197" "valid" "unbelievable" "2" "4" 2 "a1.4"
"17118" "a1.4:197" "valid" "believable" "19" "5" 3 "a1.4"
"21191" "a1.4:198" "invalid" "unbelievable" "14" "6" 4 "a1.4"
"3119" "a1.4:198" "invalid" "unbelievable" "5" "1" 4 "a1.4"
"4119" "a1.4:198" "invalid" "believable" "19" "3" 4 "a1.4"
"5119" "a1.4:198" "valid" "unbelievable" "8" "7" 2 "a1.4"
"6119" "a1.4:198" "valid" "believable" "16" "2" 4 "a1.4"
"7119" "a1.4:198" "valid" "unbelievable" "20" "2" 2 "a1.4"
"8119" "a1.4:198" "valid" "unbelievable" "11" "5" 4 "a1.4"
"9119" "a1.4:198" "invalid" "believable" "10" "8" 4 "a1.4"
"10119" "a1.4:198" "valid" "unbelievable" "17" "4" 1 "a1.4"
"11119" "a1.4:198" "invalid" "believable" "1" "1" 4 "a1.4"
"12119" "a1.4:198" "invalid" "believable" "13" "6" 4 "a1.4"
"13119" "a1.4:198" "valid" "believable" "4" "7" 2 "a1.4"
"14119" "a1.4:198" "invalid" "unbelievable" "23" "8" 3 "a1.4"
"15119" "a1.4:198" "valid" "believable" "7" "5" 2 "a1.4"
"16119" "a1.4:198" "valid" "believable" "22" "4" 4 "a1.4"
"17119" "a1.4:198" "invalid" "unbelievable" "2" "3" 2 "a1.4"
"2120" "a1.4:199" "invalid" "believable" "13" "6" 2 "a1.4"
"3120" "a1.4:199" "valid" "believable" "22" "4" 3 "a1.4"
"4120" "a1.4:199" "invalid" "unbelievable" "8" "8" 4 "a1.4"
"5120" "a1.4:199" "valid" "unbelievable" "5" "7" 5 "a1.4"
"6120" "a1.4:199" "invalid" "unbelievable" "14" "3" 4 "a1.4"
"7120" "a1.4:199" "invalid" "believable" "10" "8" 3 "a1.4"
"8120" "a1.4:199" "invalid" "unbelievable" "17" "1" 5 "a1.4"
"9120" "a1.4:199" "valid" "believable" "4" "2" 2 "a1.4"
"10120" "a1.4:199" "valid" "believable" "19" "7" 5 "a1.4"
"11120" "a1.4:199" "valid" "unbelievable" "20" "2" 4 "a1.4"
"12120" "a1.4:199" "invalid" "believable" "1" "1" 5 "a1.4"
"13120" "a1.4:199" "valid" "unbelievable" "2" "4" 4 "a1.4"
"14120" "a1.4:199" "invalid" "believable" "16" "3" 2 "a1.4"
"15120" "a1.4:199" "valid" "believable" "7" "5" 2 "a1.4"
"16120" "a1.4:199" "invalid" "unbelievable" "23" "6" 4 "a1.4"
"17120" "a1.4:199" "valid" "unbelievable" "11" "5" 3 "a1.4"
"21211" "a1.4:200" "invalid" "believable" "4" "8" 3 "a1.4"
"3121" "a1.4:200" "valid" "unbelievable" "23" "7" 3 "a1.4"
"4121" "a1.4:200" "invalid" "unbelievable" "8" "3" 4 "a1.4"
"5121" "a1.4:200" "invalid" "unbelievable" "11" "1" 3 "a1.4"
"6121" "a1.4:200" "invalid" "believable" "22" "3" 3 "a1.4"
"7121" "a1.4:200" "valid" "believable" "10" "2" 4 "a1.4"
"8121" "a1.4:200" "valid" "unbelievable" "5" "2" 3 "a1.4"
"9121" "a1.4:200" "invalid" "believable" "16" "6" 3 "a1.4"
"10121" "a1.4:200" "valid" "unbelievable" "14" "5" 4 "a1.4"
"11121" "a1.4:200" "valid" "believable" "19" "7" 3 "a1.4"
"12121" "a1.4:200" "invalid" "unbelievable" "2" "6" 3 "a1.4"
"13121" "a1.4:200" "valid" "believable" "7" "4" 4 "a1.4"
"14121" "a1.4:200" "invalid" "believable" "1" "1" 2 "a1.4"
"15121" "a1.4:200" "valid" "believable" "13" "5" 4 "a1.4"
"16121" "a1.4:200" "invalid" "unbelievable" "17" "8" 2 "a1.4"
"17121" "a1.4:200" "valid" "unbelievable" "20" "4" 2 "a1.4"
"2124" "a1.4:35" "valid" "believable" "7" "4" 2 "a1.4"
"3124" "a1.4:35" "invalid" "believable" "19" "6" 5 "a1.4"
"4124" "a1.4:35" "valid" "believable" "13" "5" 1 "a1.4"
"5124" "a1.4:35" "valid" "believable" "16" "7" 2 "a1.4"
"6124" "a1.4:35" "invalid" "unbelievable" "17" "8" 4 "a1.4"
"7124" "a1.4:35" "valid" "unbelievable" "11" "2" 2 "a1.4"
"8124" "a1.4:35" "invalid" "unbelievable" "8" "6" 4 "a1.4"
"9124" "a1.4:35" "invalid" "believable" "22" "8" 3 "a1.4"
"10124" "a1.4:35" "invalid" "believable" "1" "3" 4 "a1.4"
"11124" "a1.4:35" "valid" "believable" "10" "2" 4 "a1.4"
"12124" "a1.4:35" "valid" "unbelievable" "20" "5" 5 "a1.4"
"13124" "a1.4:35" "valid" "unbelievable" "14" "7" 4 "a1.4"
"14124" "a1.4:35" "invalid" "unbelievable" "2" "3" 3 "a1.4"
"15124" "a1.4:35" "invalid" "believable" "4" "1" 1 "a1.4"
"16124" "a1.4:35" "valid" "unbelievable" "5" "4" 4 "a1.4"
"17124" "a1.4:35" "invalid" "unbelievable" "23" "1" 3 "a1.4"
"2125" "a1.4:37" "invalid" "unbelievable" "8" "3" 3 "a1.4"
"3125" "a1.4:37" "invalid" "unbelievable" "5" "1" 2 "a1.4"
"4125" "a1.4:37" "valid" "believable" "19" "5" 4 "a1.4"
"5125" "a1.4:37" "valid" "believable" "1" "7" 3 "a1.4"
"6125" "a1.4:37" "invalid" "believable" "7" "3" 3 "a1.4"
"7125" "a1.4:37" "valid" "unbelievable" "20" "5" 3 "a1.4"
"8125" "a1.4:37" "invalid" "believable" "13" "1" 4 "a1.4"
"9125" "a1.4:37" "invalid" "believable" "22" "8" 4 "a1.4"
"10125" "a1.4:37" "valid" "unbelievable" "11" "2" 4 "a1.4"
"11125" "a1.4:37" "valid" "believable" "10" "2" 4 "a1.4"
"12125" "a1.4:37" "valid" "unbelievable" "17" "7" 3 "a1.4"
"13125" "a1.4:37" "valid" "believable" "16" "4" 4 "a1.4"
"14125" "a1.4:37" "invalid" "believable" "4" "6" 3 "a1.4"
"15125" "a1.4:37" "valid" "unbelievable" "23" "4" 5 "a1.4"
"16125" "a1.4:37" "invalid" "unbelievable" "2" "6" 3 "a1.4"
"17125" "a1.4:37" "invalid" "unbelievable" "14" "8" 4 "a1.4"
"2128" "a1.4:41" "invalid" "unbelievable" "23" "1" 3 "a1.4"
"3128" "a1.4:41" "invalid" "believable" "22" "1" 4 "a1.4"
"4128" "a1.4:41" "invalid" "unbelievable" "8" "8" 4 "a1.4"
"5128" "a1.4:41" "valid" "believable" "13" "7" 2 "a1.4"
"6128" "a1.4:41" "invalid" "believable" "19" "8" 5 "a1.4"
"7128" "a1.4:41" "valid" "unbelievable" "5" "2" 3 "a1.4"
"8128" "a1.4:41" "valid" "believable" "10" "5" 1 "a1.4"
"9128" "a1.4:41" "valid" "unbelievable" "2" "5" 3 "a1.4"
"10128" "a1.4:41" "invalid" "unbelievable" "14" "6" 2 "a1.4"
"11128" "a1.4:41" "invalid" "believable" "4" "3" 3 "a1.4"
"12128" "a1.4:41" "valid" "believable" "7" "4" 1 "a1.4"
"13128" "a1.4:41" "valid" "unbelievable" "17" "7" 2 "a1.4"
"14128" "a1.4:41" "valid" "unbelievable" "20" "4" 3 "a1.4"
"15128" "a1.4:41" "valid" "believable" "16" "2" 3 "a1.4"
"16128" "a1.4:41" "invalid" "unbelievable" "11" "3" 3 "a1.4"
"17128" "a1.4:41" "invalid" "believable" "1" "6" 4 "a1.4"
"21311" "a1.4:44" "valid" "unbelievable" "8" "7" 3 "a1.4"
"3131" "a1.4:44" "invalid" "believable" "7" "1" 3 "a1.4"
"4131" "a1.4:44" "valid" "believable" "1" "5" 3 "a1.4"
"5131" "a1.4:44" "valid" "believable" "19" "7" 3 "a1.4"
"6131" "a1.4:44" "invalid" "unbelievable" "23" "1" 4 "a1.4"
"7131" "a1.4:44" "valid" "unbelievable" "5" "4" 4 "a1.4"
"8131" "a1.4:44" "invalid" "unbelievable" "17" "6" 3 "a1.4"
"9131" "a1.4:44" "invalid" "unbelievable" "2" "3" 3 "a1.4"
"10131" "a1.4:44" "valid" "believable" "10" "2" 3 "a1.4"
"11131" "a1.4:44" "invalid" "believable" "4" "8" 3 "a1.4"
"12131" "a1.4:44" "valid" "unbelievable" "14" "5" 3 "a1.4"
"13131" "a1.4:44" "invalid" "unbelievable" "20" "8" 3 "a1.4"
"14131" "a1.4:44" "valid" "believable" "13" "4" 3 "a1.4"
"15131" "a1.4:44" "invalid" "believable" "22" "3" 3 "a1.4"
"16131" "a1.4:44" "valid" "unbelievable" "11" "2" 3 "a1.4"
"17131" "a1.4:44" "invalid" "believable" "16" "6" 3 "a1.4"
"2134" "a1.4:50" "invalid" "unbelievable" "2" "1" 5 "a1.4"
"3134" "a1.4:50" "valid" "unbelievable" "20" "4" 1 "a1.4"
"4134" "a1.4:50" "valid" "unbelievable" "5" "2" 4 "a1.4"
"5134" "a1.4:50" "valid" "believable" "1" "5" 5 "a1.4"
"6134" "a1.4:50" "invalid" "believable" "22" "8" 5 "a1.4"
"7134" "a1.4:50" "invalid" "unbelievable" "17" "8" 4 "a1.4"
"8134" "a1.4:50" "valid" "unbelievable" "14" "7" 5 "a1.4"
"9134" "a1.4:50" "invalid" "unbelievable" "11" "6" 3 "a1.4"
"10134" "a1.4:50" "invalid" "believable" "13" "1" 1 "a1.4"
"11134" "a1.4:50" "valid" "unbelievable" "8" "5" 1 "a1.4"
"12134" "a1.4:50" "valid" "believable" "19" "7" 4 "a1.4"
"13134" "a1.4:50" "invalid" "believable" "4" "6" 3 "a1.4"
"14134" "a1.4:50" "invalid" "believable" "10" "3" 5 "a1.4"
"15134" "a1.4:50" "valid" "believable" "7" "4" 5 "a1.4"
"16134" "a1.4:50" "invalid" "unbelievable" "23" "3" 4 "a1.4"
"17134" "a1.4:50" "valid" "believable" "16" "2" 5 "a1.4"
"21361" "a1.4:53" "invalid" "believable" "10" "6" 4 "a1.4"
"3136" "a1.4:53" "valid" "believable" "22" "5" 4 "a1.4"
"4136" "a1.4:53" "valid" "unbelievable" "20" "2" 3 "a1.4"
"5136" "a1.4:53" "valid" "unbelievable" "5" "4" 3 "a1.4"
"6136" "a1.4:53" "invalid" "unbelievable" "23" "3" 1 "a1.4"
"7136" "a1.4:53" "invalid" "unbelievable" "8" "1" 1 "a1.4"
"8136" "a1.4:53" "valid" "believable" "7" "7" 5 "a1.4"
"9136" "a1.4:53" "invalid" "unbelievable" "11" "8" 2 "a1.4"
"10136" "a1.4:53" "invalid" "believable" "13" "3" 2 "a1.4"
"11136" "a1.4:53" "valid" "unbelievable" "14" "5" 3 "a1.4"
"12136" "a1.4:53" "valid" "believable" "19" "2" 4 "a1.4"
"13136" "a1.4:53" "invalid" "unbelievable" "17" "6" 2 "a1.4"
"14136" "a1.4:53" "valid" "unbelievable" "2" "7" 2 "a1.4"
"15136" "a1.4:53" "valid" "believable" "4" "4" 3 "a1.4"
"16136" "a1.4:53" "invalid" "believable" "1" "1" 4 "a1.4"
"17136" "a1.4:53" "invalid" "believable" "16" "8" 1 "a1.4"
"2138" "a1.4:56" "invalid" "believable" "13" "8" 4 "a1.4"
"3138" "a1.4:56" "invalid" "unbelievable" "11" "8" 2 "a1.4"
"4138" "a1.4:56" "invalid" "believable" "1" "1" 4 "a1.4"
"5138" "a1.4:56" "valid" "unbelievable" "23" "2" 1 "a1.4"
"6138" "a1.4:56" "valid" "unbelievable" "20" "7" 5 "a1.4"
"7138" "a1.4:56" "valid" "unbelievable" "5" "4" 4 "a1.4"
"8138" "a1.4:56" "invalid" "believable" "19" "6" 4 "a1.4"
"9138" "a1.4:56" "valid" "believable" "10" "2" 5 "a1.4"
"10138" "a1.4:56" "valid" "believable" "16" "4" 5 "a1.4"
"11138" "a1.4:56" "valid" "unbelievable" "2" "5" 5 "a1.4"
"12138" "a1.4:56" "valid" "believable" "22" "7" 4 "a1.4"
"13138" "a1.4:56" "valid" "believable" "7" "5" 1 "a1.4"
"14138" "a1.4:56" "invalid" "unbelievable" "17" "3" 5 "a1.4"
"15138" "a1.4:56" "invalid" "believable" "4" "3" 1 "a1.4"
"16138" "a1.4:56" "invalid" "unbelievable" "14" "1" 3 "a1.4"
"17138" "a1.4:56" "invalid" "unbelievable" "8" "6" 4 "a1.4"
"2139" "a1.4:6" "valid" "believable" "10" "5" 4 "a1.4"
"3139" "a1.4:6" "invalid" "believable" "16" "8" 5 "a1.4"
"4139" "a1.4:6" "invalid" "unbelievable" "17" "8" 5 "a1.4"
"5139" "a1.4:6" "valid" "believable" "22" "7" 2 "a1.4"
"6139" "a1.4:6" "valid" "believable" "13" "2" 4 "a1.4"
"7139" "a1.4:6" "invalid" "unbelievable" "2" "1" 5 "a1.4"
"8139" "a1.4:6" "valid" "unbelievable" "14" "5" 2 "a1.4"
"9139" "a1.4:6" "valid" "unbelievable" "11" "2" 4 "a1.4"
"10139" "a1.4:6" "valid" "unbelievable" "23" "4" 2 "a1.4"
"11139" "a1.4:6" "valid" "believable" "1" "4" 2 "a1.4"
"12139" "a1.4:6" "invalid" "believable" "7" "3" 4 "a1.4"
"13139" "a1.4:6" "valid" "unbelievable" "5" "7" 4 "a1.4"
"14139" "a1.4:6" "invalid" "unbelievable" "20" "6" 1 "a1.4"
"15139" "a1.4:6" "invalid" "believable" "4" "1" 3 "a1.4"
"16139" "a1.4:6" "invalid" "unbelievable" "8" "3" 1 "a1.4"
"17139" "a1.4:6" "invalid" "believable" "19" "6" 4 "a1.4"
"21411" "a1.4:59" "valid" "believable" "16" "5" 3 "a1.4"
"3141" "a1.4:59" "invalid" "unbelievable" "2" "1" 4 "a1.4"
"4141" "a1.4:59" "invalid" "believable" "4" "3" 3 "a1.4"
"5141" "a1.4:59" "invalid" "unbelievable" "14" "3" 4 "a1.4"
"6141" "a1.4:59" "invalid" "believable" "10" "6" 4 "a1.4"
"7141" "a1.4:59" "invalid" "believable" "1" "1" 4 "a1.4"
"8141" "a1.4:59" "valid" "believable" "19" "2" 3 "a1.4"
"9141" "a1.4:59" "valid" "unbelievable" "17" "2" 4 "a1.4"
"10141" "a1.4:59" "valid" "unbelievable" "8" "5" 3 "a1.4"
"11141" "a1.4:59" "valid" "unbelievable" "20" "7" 4 "a1.4"
"12141" "a1.4:59" "valid" "unbelievable" "11" "4" 3 "a1.4"
"13141" "a1.4:59" "invalid" "believable" "13" "8" 4 "a1.4"
"14141" "a1.4:59" "valid" "believable" "22" "7" 4 "a1.4"
"15141" "a1.4:59" "invalid" "unbelievable" "23" "8" 3 "a1.4"
"16141" "a1.4:59" "valid" "believable" "7" "4" 2 "a1.4"
"17141" "a1.4:59" "invalid" "unbelievable" "5" "6" 4 "a1.4"
"2142" "a1.4:62" "valid" "unbelievable" "2" "4" 3 "a1.4"
"3142" "a1.4:62" "valid" "believable" "4" "4" 2 "a1.4"
"4142" "a1.4:62" "valid" "believable" "10" "7" 1 "a1.4"
"5142" "a1.4:62" "invalid" "unbelievable" "8" "6" 4 "a1.4"
"6142" "a1.4:62" "valid" "unbelievable" "14" "5" 5 "a1.4"
"7142" "a1.4:62" "invalid" "unbelievable" "5" "1" 4 "a1.4"
"8142" "a1.4:62" "invalid" "believable" "22" "8" 2 "a1.4"
"9142" "a1.4:62" "valid" "unbelievable" "17" "7" 3 "a1.4"
"10142" "a1.4:62" "valid" "believable" "7" "5" 4 "a1.4"
"11142" "a1.4:62" "valid" "believable" "13" "2" 3 "a1.4"
"12142" "a1.4:62" "invalid" "unbelievable" "23" "3" 3 "a1.4"
"13142" "a1.4:62" "invalid" "believable" "16" "1" 4 "a1.4"
"14142" "a1.4:62" "invalid" "believable" "1" "6" 5 "a1.4"
"15142" "a1.4:62" "valid" "unbelievable" "11" "2" 2 "a1.4"
"16142" "a1.4:62" "invalid" "believable" "19" "3" 3 "a1.4"
"17142" "a1.4:62" "invalid" "unbelievable" "20" "8" 5 "a1.4"
"2145" "a1.4:66" "invalid" "unbelievable" "20" "8" 4 "a1.4"
"3145" "a1.4:66" "valid" "believable" "10" "4" 3 "a1.4"
"4145" "a1.4:66" "valid" "believable" "22" "7" 3 "a1.4"
"5145" "a1.4:66" "invalid" "unbelievable" "8" "6" 2 "a1.4"
"6145" "a1.4:66" "invalid" "believable" "19" "8" 2 "a1.4"
"7145" "a1.4:66" "valid" "believable" "13" "5" 4 "a1.4"
"8145" "a1.4:66" "invalid" "unbelievable" "17" "1" 3 "a1.4"
"9145" "a1.4:66" "invalid" "believable" "16" "3" 3 "a1.4"
"10145" "a1.4:66" "invalid" "believable" "1" "6" 4 "a1.4"
"11145" "a1.4:66" "invalid" "believable" "7" "1" 3 "a1.4"
"12145" "a1.4:66" "invalid" "unbelievable" "11" "3" 3 "a1.4"
"13145" "a1.4:66" "valid" "unbelievable" "23" "7" 2 "a1.4"
"14145" "a1.4:66" "valid" "believable" "4" "2" 2 "a1.4"
"15145" "a1.4:66" "valid" "unbelievable" "5" "5" 2 "a1.4"
"16145" "a1.4:66" "valid" "unbelievable" "2" "4" 2 "a1.4"
"17145" "a1.4:66" "valid" "unbelievable" "14" "2" 2 "a1.4"
"21461" "a1.4:68" "invalid" "unbelievable" "5" "3" 4 "a1.4"
"3146" "a1.4:68" "valid" "believable" "4" "4" 4 "a1.4"
"4146" "a1.4:68" "valid" "unbelievable" "20" "7" 2 "a1.4"
"5146" "a1.4:68" "valid" "believable" "13" "7" 2 "a1.4"
"6146" "a1.4:68" "invalid" "believable" "16" "3" 4 "a1.4"
"7146" "a1.4:68" "valid" "unbelievable" "17" "5" 3 "a1.4"
"8146" "a1.4:68" "invalid" "believable" "1" "1" 4 "a1.4"
"9146" "a1.4:68" "invalid" "believable" "7" "8" 5 "a1.4"
"10146" "a1.4:68" "invalid" "unbelievable" "23" "1" 4 "a1.4"
"11146" "a1.4:68" "valid" "believable" "19" "5" 2 "a1.4"
"12146" "a1.4:68" "invalid" "believable" "10" "6" 2 "a1.4"
"13146" "a1.4:68" "valid" "unbelievable" "2" "2" 4 "a1.4"
"14146" "a1.4:68" "valid" "believable" "22" "2" 5 "a1.4"
"15146" "a1.4:68" "valid" "unbelievable" "8" "4" 1 "a1.4"
"16146" "a1.4:68" "invalid" "unbelievable" "11" "8" 3 "a1.4"
"17146" "a1.4:68" "invalid" "unbelievable" "14" "6" 4 "a1.4"
"2148" "a1.4:71" "invalid" "believable" "13" "8" 2 "a1.4"
"3148" "a1.4:71" "invalid" "believable" "7" "3" 4 "a1.4"
"4148" "a1.4:71" "valid" "unbelievable" "8" "5" 3 "a1.4"
"5148" "a1.4:71" "valid" "unbelievable" "2" "7" 2 "a1.4"
"6148" "a1.4:71" "invalid" "unbelievable" "5" "6" 4 "a1.4"
"7148" "a1.4:71" "valid" "believable" "16" "2" 4 "a1.4"
"8148" "a1.4:71" "valid" "unbelievable" "23" "4" 4 "a1.4"
"9148" "a1.4:71" "valid" "believable" "4" "7" 4 "a1.4"
"10148" "a1.4:71" "valid" "believable" "10" "5" 4 "a1.4"
"11148" "a1.4:71" "invalid" "believable" "22" "1" 4 "a1.4"
"12148" "a1.4:71" "valid" "believable" "19" "4" 4 "a1.4"
"13148" "a1.4:71" "invalid" "unbelievable" "14" "8" 5 "a1.4"
"14148" "a1.4:71" "invalid" "unbelievable" "17" "1" 2 "a1.4"
"15148" "a1.4:71" "invalid" "unbelievable" "11" "3" 3 "a1.4"
"16148" "a1.4:71" "invalid" "believable" "1" "6" 4 "a1.4"
"17148" "a1.4:71" "valid" "unbelievable" "20" "2" 4 "a1.4"
"21491" "a1.4:8" "valid" "unbelievable" "2" "5" 3 "a1.4"
"3149" "a1.4:8" "valid" "believable" "16" "7" 3 "a1.4"
"4149" "a1.4:8" "invalid" "believable" "13" "3" 4 "a1.4"
"5149" "a1.4:8" "valid" "believable" "19" "4" 3 "a1.4"
"6149" "a1.4:8" "valid" "unbelievable" "8" "7" 2 "a1.4"
"7149" "a1.4:8" "invalid" "unbelievable" "5" "8" 3 "a1.4"
"8149" "a1.4:8" "invalid" "unbelievable" "20" "6" 2 "a1.4"
"9149" "a1.4:8" "valid" "unbelievable" "14" "2" 2 "a1.4"
"10149" "a1.4:8" "valid" "believable" "22" "2" 4 "a1.4"
"11149" "a1.4:8" "invalid" "believable" "4" "1" 3 "a1.4"
"12149" "a1.4:8" "invalid" "unbelievable" "17" "1" 4 "a1.4"
"13149" "a1.4:8" "valid" "believable" "1" "5" 2 "a1.4"
"14149" "a1.4:8" "valid" "unbelievable" "11" "4" 2 "a1.4"
"15149" "a1.4:8" "invalid" "believable" "10" "8" 3 "a1.4"
"16149" "a1.4:8" "invalid" "unbelievable" "23" "3" 3 "a1.4"
"17149" "a1.4:8" "invalid" "believable" "7" "6" 4 "a1.4"
"21521" "a1.4:75" "valid" "believable" "19" "2" 4 "a1.4"
"3152" "a1.4:75" "valid" "believable" "10" "7" 3 "a1.4"
"4152" "a1.4:75" "invalid" "unbelievable" "11" "6" 3 "a1.4"
"5152" "a1.4:75" "invalid" "unbelievable" "23" "3" 4 "a1.4"
"6152" "a1.4:75" "valid" "believable" "16" "4" 4 "a1.4"
"7152" "a1.4:75" "invalid" "believable" "7" "6" 5 "a1.4"
"8152" "a1.4:75" "invalid" "believable" "13" "1" 3 "a1.4"
"9152" "a1.4:75" "invalid" "unbelievable" "2" "8" 2 "a1.4"
"10152" "a1.4:75" "invalid" "unbelievable" "5" "1" 4 "a1.4"
"11152" "a1.4:75" "valid" "unbelievable" "14" "5" 3 "a1.4"
"12152" "a1.4:75" "valid" "unbelievable" "17" "4" 3 "a1.4"
"13152" "a1.4:75" "valid" "unbelievable" "8" "2" 4 "a1.4"
"14152" "a1.4:75" "valid" "unbelievable" "20" "7" 1 "a1.4"
"15152" "a1.4:75" "valid" "believable" "4" "5" 5 "a1.4"
"16152" "a1.4:75" "invalid" "believable" "1" "3" 1 "a1.4"
"17152" "a1.4:75" "invalid" "believable" "22" "8" 5 "a1.4"
"2153" "a1.4:77" "invalid" "unbelievable" "8" "1" 4 "a1.4"
"3153" "a1.4:77" "invalid" "unbelievable" "14" "3" 3 "a1.4"
"4153" "a1.4:77" "invalid" "unbelievable" "20" "6" 4 "a1.4"
"5153" "a1.4:77" "valid" "believable" "7" "7" 3 "a1.4"
"6153" "a1.4:77" "valid" "believable" "13" "4" 4 "a1.4"
"7153" "a1.4:77" "valid" "unbelievable" "5" "5" 5 "a1.4"
"8153" "a1.4:77" "valid" "believable" "19" "2" 5 "a1.4"
"9153" "a1.4:77" "valid" "unbelievable" "11" "2" 4 "a1.4"
"10153" "a1.4:77" "valid" "unbelievable" "17" "4" 3 "a1.4"
"11153" "a1.4:77" "valid" "believable" "10" "5" 2 "a1.4"
"12153" "a1.4:77" "invalid" "believable" "4" "1" 3 "a1.4"
"13153" "a1.4:77" "invalid" "unbelievable" "23" "8" 4 "a1.4"
"14153" "a1.4:77" "invalid" "believable" "1" "3" 5 "a1.4"
"15153" "a1.4:77" "invalid" "believable" "16" "8" 4 "a1.4"
"16153" "a1.4:77" "invalid" "believable" "22" "6" 3 "a1.4"
"17153" "a1.4:77" "valid" "unbelievable" "2" "7" 3 "a1.4"
"21551" "a1.4:80" "invalid" "believable" "19" "3" 2 "a1.4"
"3155" "a1.4:80" "invalid" "believable" "7" "8" 4 "a1.4"
"4155" "a1.4:80" "valid" "unbelievable" "14" "7" 3 "a1.4"
"5155" "a1.4:80" "valid" "believable" "22" "2" 4 "a1.4"
"6155" "a1.4:80" "valid" "unbelievable" "23" "2" 3 "a1.4"
"7155" "a1.4:80" "valid" "unbelievable" "2" "4" 3 "a1.4"
"8155" "a1.4:80" "valid" "believable" "4" "7" 5 "a1.4"
"9155" "a1.4:80" "valid" "unbelievable" "5" "5" 4 "a1.4"
"10155" "a1.4:80" "invalid" "unbelievable" "8" "3" 3 "a1.4"
"11155" "a1.4:80" "invalid" "unbelievable" "20" "1" 4 "a1.4"
"12155" "a1.4:80" "valid" "believable" "16" "5" 3 "a1.4"
"13155" "a1.4:80" "valid" "believable" "10" "4" 2 "a1.4"
"14155" "a1.4:80" "invalid" "unbelievable" "17" "6" 2 "a1.4"
"15155" "a1.4:80" "invalid" "believable" "13" "1" 3 "a1.4"
"16155" "a1.4:80" "invalid" "believable" "1" "6" 2 "a1.4"
"17155" "a1.4:80" "invalid" "unbelievable" "11" "8" 3 "a1.4"
"21581" "a1.4:84" "valid" "unbelievable" "20" "5" 4 "a1.4"
"3158" "a1.4:84" "valid" "believable" "19" "5" 5 "a1.4"
"4158" "a1.4:84" "invalid" "believable" "10" "1" 4 "a1.4"
"5158" "a1.4:84" "valid" "unbelievable" "2" "7" 2 "a1.4"
"6158" "a1.4:84" "invalid" "believable" "7" "3" 3 "a1.4"
"7158" "a1.4:84" "invalid" "unbelievable" "8" "8" 2 "a1.4"
"8158" "a1.4:84" "valid" "unbelievable" "17" "2" 2 "a1.4"
"9158" "a1.4:84" "valid" "unbelievable" "11" "4" 2 "a1.4"
"10158" "a1.4:84" "valid" "believable" "22" "7" 3 "a1.4"
"11158" "a1.4:84" "invalid" "unbelievable" "23" "3" 2 "a1.4"
"12158" "a1.4:84" "valid" "believable" "1" "2" 4 "a1.4"
"13158" "a1.4:84" "invalid" "believable" "13" "6" 4 "a1.4"
"14158" "a1.4:84" "invalid" "believable" "16" "8" 4 "a1.4"
"15158" "a1.4:84" "valid" "believable" "4" "4" 3 "a1.4"
"16158" "a1.4:84" "invalid" "unbelievable" "5" "1" 4 "a1.4"
"17158" "a1.4:84" "invalid" "unbelievable" "14" "6" 4 "a1.4"
"21611" "a1.4:87" "valid" "believable" "4" "2" 4 "a1.4"
"3161" "a1.4:87" "invalid" "unbelievable" "11" "3" 2 "a1.4"
"4161" "a1.4:87" "invalid" "unbelievable" "23" "8" 4 "a1.4"
"5161" "a1.4:87" "valid" "unbelievable" "17" "2" 4 "a1.4"
"6161" "a1.4:87" "invalid" "believable" "22" "6" 3 "a1.4"
"7161" "a1.4:87" "invalid" "believable" "1" "3" 1 "a1.4"
"8161" "a1.4:87" "invalid" "believable" "16" "1" 4 "a1.4"
"9161" "a1.4:87" "invalid" "unbelievable" "2" "6" 4 "a1.4"
"10161" "a1.4:87" "valid" "believable" "19" "5" 4 "a1.4"
"11161" "a1.4:87" "valid" "unbelievable" "20" "5" 4 "a1.4"
"12161" "a1.4:87" "valid" "believable" "7" "4" 5 "a1.4"
"13161" "a1.4:87" "invalid" "believable" "10" "8" 4 "a1.4"
"14161" "a1.4:87" "valid" "believable" "13" "7" 5 "a1.4"
"15161" "a1.4:87" "invalid" "unbelievable" "5" "1" 5 "a1.4"
"16161" "a1.4:87" "valid" "unbelievable" "8" "7" 2 "a1.4"
"17161" "a1.4:87" "valid" "unbelievable" "14" "4" 3 "a1.4"
"2162" "a1.4:89" "valid" "unbelievable" "2" "7" 4 "a1.4"
"3162" "a1.4:89" "invalid" "unbelievable" "17" "1" 1 "a1.4"
"4162" "a1.4:89" "invalid" "unbelievable" "14" "8" 3 "a1.4"
"5162" "a1.4:89" "valid" "unbelievable" "11" "4" 1 "a1.4"
"6162" "a1.4:89" "invalid" "believable" "7" "3" 4 "a1.4"
"7162" "a1.4:89" "valid" "believable" "4" "7" 1 "a1.4"
"8162" "a1.4:89" "invalid" "believable" "10" "1" 3 "a1.4"
"9162" "a1.4:89" "invalid" "unbelievable" "5" "6" 4 "a1.4"
"10162" "a1.4:89" "valid" "believable" "19" "2" 4 "a1.4"
"11162" "a1.4:89" "invalid" "believable" "22" "6" 4 "a1.4"
"12162" "a1.4:89" "valid" "unbelievable" "8" "2" 1 "a1.4"
"13162" "a1.4:89" "valid" "unbelievable" "20" "5" 4 "a1.4"
"14162" "a1.4:89" "invalid" "believable" "1" "8" 2 "a1.4"
"15162" "a1.4:89" "valid" "believable" "13" "5" 3 "a1.4"
"16162" "a1.4:89" "invalid" "unbelievable" "23" "3" 2 "a1.4"
"17162" "a1.4:89" "valid" "believable" "16" "4" 3 "a1.4"
"2164" "a1.4:92" "invalid" "unbelievable" "8" "1" 3 "a1.4"
"3164" "a1.4:92" "invalid" "believable" "16" "8" 4 "a1.4"
"4164" "a1.4:92" "valid" "believable" "1" "7" 3 "a1.4"
"5164" "a1.4:92" "invalid" "believable" "22" "1" 4 "a1.4"
"6164" "a1.4:92" "invalid" "believable" "13" "6" 4 "a1.4"
"7164" "a1.4:92" "invalid" "believable" "7" "3" 2 "a1.4"
"8164" "a1.4:92" "valid" "unbelievable" "2" "7" 4 "a1.4"
"9164" "a1.4:92" "valid" "believable" "10" "4" 4 "a1.4"
"10164" "a1.4:92" "valid" "unbelievable" "11" "4" 4 "a1.4"
"11164" "a1.4:92" "valid" "unbelievable" "20" "2" 3 "a1.4"
"12164" "a1.4:92" "invalid" "unbelievable" "14" "8" 3 "a1.4"
"13164" "a1.4:92" "valid" "believable" "19" "2" 2 "a1.4"
"14164" "a1.4:92" "valid" "believable" "4" "5" 2 "a1.4"
"15164" "a1.4:92" "invalid" "unbelievable" "23" "3" 2 "a1.4"
"16164" "a1.4:92" "valid" "unbelievable" "17" "5" 2 "a1.4"
"17164" "a1.4:92" "invalid" "unbelievable" "5" "6" 4 "a1.4"
"2167" "a1.4:96" "invalid" "unbelievable" "2" "6" 4 "a1.4"
"3167" "a1.4:96" "invalid" "believable" "13" "8" 3 "a1.4"
"4167" "a1.4:96" "valid" "believable" "16" "4" 4 "a1.4"
"5167" "a1.4:96" "valid" "unbelievable" "17" "5" 2 "a1.4"
"6167" "a1.4:96" "invalid" "unbelievable" "23" "8" 3 "a1.4"
"7167" "a1.4:96" "valid" "believable" "7" "7" 5 "a1.4"
"8167" "a1.4:96" "invalid" "unbelievable" "14" "1" 5 "a1.4"
"9167" "a1.4:96" "invalid" "believable" "10" "3" 4 "a1.4"
"10167" "a1.4:96" "valid" "unbelievable" "5" "2" 2 "a1.4"
"11167" "a1.4:96" "valid" "believable" "4" "5" 3 "a1.4"
"12167" "a1.4:96" "valid" "unbelievable" "20" "7" 4 "a1.4"
"13167" "a1.4:96" "invalid" "unbelievable" "11" "3" 2 "a1.4"
"14167" "a1.4:96" "invalid" "believable" "19" "1" 1 "a1.4"
"15167" "a1.4:96" "invalid" "believable" "1" "6" 2 "a1.4"
"16167" "a1.4:96" "valid" "believable" "22" "2" 3 "a1.4"
"17167" "a1.4:96" "valid" "unbelievable" "8" "4" 3 "a1.4"
"2168" "a1.4:98" "valid" "unbelievable" "8" "4" 1 "a1.4"
"3168" "a1.4:98" "valid" "unbelievable" "14" "2" 4 "a1.4"
"4168" "a1.4:98" "invalid" "unbelievable" "20" "1" 1 "a1.4"
"5168" "a1.4:98" "invalid" "unbelievable" "23" "8" 2 "a1.4"
"6168" "a1.4:98" "valid" "believable" "16" "2" 1 "a1.4"
"7168" "a1.4:98" "valid" "unbelievable" "2" "7" 3 "a1.4"
"8168" "a1.4:98" "invalid" "believable" "7" "3" 4 "a1.4"
"9168" "a1.4:98" "valid" "believable" "4" "7" 4 "a1.4"
"10168" "a1.4:98" "invalid" "believable" "22" "1" 2 "a1.4"
"11168" "a1.4:98" "invalid" "unbelievable" "5" "3" 1 "a1.4"
"12168" "a1.4:98" "valid" "unbelievable" "17" "5" 1 "a1.4"
"13168" "a1.4:98" "invalid" "believable" "19" "8" 4 "a1.4"
"14168" "a1.4:98" "valid" "believable" "13" "4" 4 "a1.4"
"15168" "a1.4:98" "invalid" "unbelievable" "11" "6" 2 "a1.4"
"16168" "a1.4:98" "valid" "believable" "10" "5" 5 "a1.4"
"17168" "a1.4:98" "invalid" "believable" "1" "6" 2 "a1.4"
"2170" "a1.4:101" "valid" "believable" "10" "2" 4 "a1.4"
"3170" "a1.4:101" "valid" "unbelievable" "14" "5" 2 "a1.4"
"4170" "a1.4:101" "invalid" "unbelievable" "17" "1" 5 "a1.4"
"5170" "a1.4:101" "invalid" "believable" "19" "1" 4 "a1.4"
"6170" "a1.4:101" "valid" "unbelievable" "2" "2" 2 "a1.4"
"7170" "a1.4:101" "invalid" "unbelievable" "11" "6" 3 "a1.4"
"8170" "a1.4:101" "valid" "believable" "7" "4" 4 "a1.4"
"9170" "a1.4:101" "invalid" "believable" "1" "3" 4 "a1.4"
"10170" "a1.4:101" "invalid" "unbelievable" "5" "3" 5 "a1.4"
"11170" "a1.4:101" "invalid" "believable" "22" "8" 5 "a1.4"
"12170" "a1.4:101" "valid" "unbelievable" "23" "7" 1 "a1.4"
"13170" "a1.4:101" "valid" "believable" "16" "7" 4 "a1.4"
"14170" "a1.4:101" "invalid" "unbelievable" "8" "8" 2 "a1.4"
"15170" "a1.4:101" "valid" "believable" "13" "5" 3 "a1.4"
"16170" "a1.4:101" "valid" "unbelievable" "20" "4" 4 "a1.4"
"17170" "a1.4:101" "invalid" "believable" "4" "6" 4 "a1.4"
"2171" "a1.4:11" "valid" "believable" "13" "5" 2 "a1.4"
"3171" "a1.4:11" "valid" "believable" "22" "7" 2 "a1.4"
"4171" "a1.4:11" "valid" "unbelievable" "11" "4" 4 "a1.4"
"5171" "a1.4:11" "invalid" "unbelievable" "8" "6" 2 "a1.4"
"6171" "a1.4:11" "valid" "believable" "10" "4" 4 "a1.4"
"7171" "a1.4:11" "invalid" "believable" "19" "8" 2 "a1.4"
"8171" "a1.4:11" "valid" "unbelievable" "17" "7" 2 "a1.4"
"9171" "a1.4:11" "invalid" "believable" "4" "3" 1 "a1.4"
"10171" "a1.4:11" "invalid" "unbelievable" "5" "8" 1 "a1.4"
"11171" "a1.4:11" "invalid" "believable" "16" "6" 1 "a1.4"
"12171" "a1.4:11" "valid" "unbelievable" "2" "5" 4 "a1.4"
"13171" "a1.4:11" "invalid" "believable" "7" "1" 1 "a1.4"
"14171" "a1.4:11" "invalid" "unbelievable" "20" "1" 1 "a1.4"
"15171" "a1.4:11" "invalid" "unbelievable" "14" "3" 3 "a1.4"
"16171" "a1.4:11" "valid" "believable" "1" "2" 1 "a1.4"
"17171" "a1.4:11" "valid" "unbelievable" "23" "2" 1 "a1.4"
"2173" "a1.4:104" "valid" "unbelievable" "20" "2" 2 "a1.4"
"3173" "a1.4:104" "invalid" "believable" "1" "6" 4 "a1.4"
"4173" "a1.4:104" "invalid" "unbelievable" "14" "1" 2 "a1.4"
"5173" "a1.4:104" "valid" "unbelievable" "11" "4" 4 "a1.4"
"6173" "a1.4:104" "invalid" "believable" "10" "1" 5 "a1.4"
"7173" "a1.4:104" "invalid" "unbelievable" "8" "6" 4 "a1.4"
"8173" "a1.4:104" "invalid" "unbelievable" "23" "8" 2 "a1.4"
"9173" "a1.4:104" "invalid" "unbelievable" "5" "3" 2 "a1.4"
"10173" "a1.4:104" "valid" "believable" "4" "7" 1 "a1.4"
"11173" "a1.4:104" "valid" "unbelievable" "2" "7" 2 "a1.4"
"12173" "a1.4:104" "invalid" "believable" "13" "3" 4 "a1.4"
"13173" "a1.4:104" "valid" "believable" "19" "4" 5 "a1.4"
"14173" "a1.4:104" "valid" "believable" "22" "5" 2 "a1.4"
"15173" "a1.4:104" "invalid" "believable" "7" "8" 2 "a1.4"
"16173" "a1.4:104" "valid" "unbelievable" "17" "5" 5 "a1.4"
"17173" "a1.4:104" "valid" "believable" "16" "2" 5 "a1.4"
"2175" "a1.4:107" "invalid" "believable" "19" "1" 5 "a1.4"
"3175" "a1.4:107" "valid" "believable" "22" "4" 4 "a1.4"
"4175" "a1.4:107" "invalid" "unbelievable" "2" "3" 4 "a1.4"
"5175" "a1.4:107" "valid" "unbelievable" "8" "7" 2 "a1.4"
"6175" "a1.4:107" "invalid" "unbelievable" "5" "8" 5 "a1.4"
"7175" "a1.4:107" "valid" "believable" "4" "7" 2 "a1.4"
"8175" "a1.4:107" "valid" "believable" "13" "2" 2 "a1.4"
"9175" "a1.4:107" "invalid" "believable" "7" "8" 4 "a1.4"
"10175" "a1.4:107" "invalid" "believable" "10" "6" 3 "a1.4"
"11175" "a1.4:107" "invalid" "believable" "1" "3" 5 "a1.4"
"12175" "a1.4:107" "valid" "unbelievable" "11" "4" 1 "a1.4"
"13175" "a1.4:107" "valid" "believable" "16" "5" 3 "a1.4"
"14175" "a1.4:107" "invalid" "unbelievable" "23" "6" 4 "a1.4"
"15175" "a1.4:107" "valid" "unbelievable" "14" "5" 4 "a1.4"
"16175" "a1.4:107" "valid" "unbelievable" "20" "2" 5 "a1.4"
"17175" "a1.4:107" "invalid" "unbelievable" "17" "1" 5 "a1.4"
"2177" "a1.4:110" "valid" "unbelievable" "11" "2" 3 "a1.4"
"3177" "a1.4:110" "valid" "believable" "19" "7" 2 "a1.4"
"4177" "a1.4:110" "valid" "unbelievable" "2" "5" 4 "a1.4"
"5177" "a1.4:110" "invalid" "believable" "10" "1" 2 "a1.4"
"6177" "a1.4:110" "invalid" "unbelievable" "8" "6" 3 "a1.4"
"7177" "a1.4:110" "valid" "unbelievable" "5" "7" 5 "a1.4"
"8177" "a1.4:110" "valid" "believable" "22" "2" 4 "a1.4"
"9177" "a1.4:110" "invalid" "believable" "16" "3" 1 "a1.4"
"10177" "a1.4:110" "valid" "unbelievable" "20" "4" 1 "a1.4"
"11177" "a1.4:110" "valid" "believable" "4" "5" 2 "a1.4"
"12177" "a1.4:110" "invalid" "believable" "1" "6" 4 "a1.4"
"13177" "a1.4:110" "invalid" "unbelievable" "23" "3" 4 "a1.4"
"14177" "a1.4:110" "invalid" "unbelievable" "14" "8" 2 "a1.4"
"15177" "a1.4:110" "invalid" "believable" "7" "8" 4 "a1.4"
"16177" "a1.4:110" "valid" "believable" "13" "4" 4 "a1.4"
"17177" "a1.4:110" "invalid" "unbelievable" "17" "1" 4 "a1.4"
"2179" "a1.4:113" "invalid" "believable" "4" "6" 3 "a1.4"
"3179" "a1.4:113" "valid" "believable" "16" "2" 4 "a1.4"
"4179" "a1.4:113" "invalid" "unbelievable" "8" "1" 2 "a1.4"
"5179" "a1.4:113" "invalid" "unbelievable" "11" "3" 4 "a1.4"
"6179" "a1.4:113" "valid" "believable" "13" "5" 5 "a1.4"
"7179" "a1.4:113" "invalid" "believable" "22" "3" 4 "a1.4"
"8179" "a1.4:113" "invalid" "unbelievable" "17" "8" 2 "a1.4"
"9179" "a1.4:113" "invalid" "believable" "7" "1" 2 "a1.4"
"10179" "a1.4:113" "valid" "unbelievable" "14" "2" 2 "a1.4"
"11179" "a1.4:113" "valid" "believable" "1" "4" 2 "a1.4"
"12179" "a1.4:113" "valid" "believable" "10" "7" 2 "a1.4"
"13179" "a1.4:113" "invalid" "believable" "19" "8" 2 "a1.4"
"14179" "a1.4:113" "invalid" "unbelievable" "20" "6" 4 "a1.4"
"15179" "a1.4:113" "valid" "unbelievable" "2" "5" 3 "a1.4"
"16179" "a1.4:113" "valid" "unbelievable" "23" "7" 1 "a1.4"
"17179" "a1.4:113" "valid" "unbelievable" "5" "4" 4 "a1.4"
"2181" "a1.4:116" "invalid" "believable" "16" "8" 4 "a1.4"
"3181" "a1.4:116" "valid" "unbelievable" "17" "7" 2 "a1.4"
"4181" "a1.4:116" "valid" "believable" "22" "5" 5 "a1.4"
"5181" "a1.4:116" "invalid" "unbelievable" "11" "6" 2 "a1.4"
"6181" "a1.4:116" "invalid" "unbelievable" "23" "1" 2 "a1.4"
"7181" "a1.4:116" "valid" "believable" "1" "2" 4 "a1.4"
"8181" "a1.4:116" "invalid" "believable" "10" "6" 2 "a1.4"
"9181" "a1.4:116" "invalid" "believable" "7" "3" 2 "a1.4"
"10181" "a1.4:116" "valid" "unbelievable" "5" "5" 5 "a1.4"
"11181" "a1.4:116" "invalid" "unbelievable" "8" "8" 4 "a1.4"
"12181" "a1.4:116" "valid" "unbelievable" "14" "2" 3 "a1.4"
"13181" "a1.4:116" "valid" "believable" "19" "7" 4 "a1.4"
"14181" "a1.4:116" "invalid" "unbelievable" "20" "3" 2 "a1.4"
"15181" "a1.4:116" "valid" "unbelievable" "2" "4" 4 "a1.4"
"16181" "a1.4:116" "valid" "believable" "4" "4" 3 "a1.4"
"17181" "a1.4:116" "invalid" "believable" "13" "1" 2 "a1.4"
"2184" "a1.4:119" "valid" "believable" "22" "4" 4 "a1.4"
"3184" "a1.4:119" "valid" "unbelievable" "17" "5" 2 "a1.4"
"4184" "a1.4:119" "invalid" "unbelievable" "11" "3" 2 "a1.4"
"5184" "a1.4:119" "valid" "unbelievable" "23" "4" 4 "a1.4"
"6184" "a1.4:119" "valid" "believable" "13" "7" 4 "a1.4"
"7184" "a1.4:119" "invalid" "believable" "1" "1" 4 "a1.4"
"8184" "a1.4:119" "invalid" "unbelievable" "14" "1" 4 "a1.4"
"9184" "a1.4:119" "valid" "believable" "7" "5" 4 "a1.4"
"10184" "a1.4:119" "valid" "believable" "16" "2" 4 "a1.4"
"11184" "a1.4:119" "valid" "unbelievable" "2" "2" 2 "a1.4"
"12184" "a1.4:119" "invalid" "unbelievable" "8" "6" 3 "a1.4"
"13184" "a1.4:119" "invalid" "believable" "10" "8" 4 "a1.4"
"14184" "a1.4:119" "invalid" "believable" "19" "6" 4 "a1.4"
"15184" "a1.4:119" "invalid" "unbelievable" "5" "8" 2 "a1.4"
"16184" "a1.4:119" "invalid" "believable" "4" "3" 4 "a1.4"
"17184" "a1.4:119" "valid" "unbelievable" "20" "7" 4 "a1.4"
"2187" "a1.4:123" "valid" "believable" "19" "7" 3 "a1.4"
"3187" "a1.4:123" "invalid" "believable" "7" "3" 3 "a1.4"
"4187" "a1.4:123" "valid" "unbelievable" "2" "7" 4 "a1.4"
"5187" "a1.4:123" "invalid" "unbelievable" "20" "8" 2 "a1.4"
"6187" "a1.4:123" "valid" "believable" "13" "5" 3 "a1.4"
"7187" "a1.4:123" "invalid" "unbelievable" "8" "3" 3 "a1.4"
"8187" "a1.4:123" "invalid" "believable" "10" "6" 3 "a1.4"
"9187" "a1.4:123" "valid" "believable" "22" "4" 4 "a1.4"
"10187" "a1.4:123" "invalid" "unbelievable" "17" "1" 3 "a1.4"
"11187" "a1.4:123" "invalid" "believable" "4" "8" 3 "a1.4"
"12187" "a1.4:123" "valid" "unbelievable" "5" "2" 2 "a1.4"
"13187" "a1.4:123" "invalid" "believable" "16" "1" 4 "a1.4"
"14187" "a1.4:123" "valid" "unbelievable" "14" "4" 4 "a1.4"
"15187" "a1.4:123" "valid" "believable" "1" "2" 2 "a1.4"
"16187" "a1.4:123" "invalid" "unbelievable" "23" "6" 2 "a1.4"
"17187" "a1.4:123" "valid" "unbelievable" "11" "5" 4 "a1.4"
"2189" "a1.4:126" "invalid" "unbelievable" "11" "1" 4 "a1.4"
"3189" "a1.4:126" "invalid" "unbelievable" "23" "8" 4 "a1.4"
"4189" "a1.4:126" "invalid" "believable" "16" "3" 3 "a1.4"
"5189" "a1.4:126" "invalid" "unbelievable" "5" "6" 4 "a1.4"
"6189" "a1.4:126" "valid" "believable" "7" "4" 2 "a1.4"
"7189" "a1.4:126" "valid" "believable" "10" "7" 4 "a1.4"
"8189" "a1.4:126" "invalid" "believable" "4" "1" 4 "a1.4"
"9189" "a1.4:126" "valid" "unbelievable" "2" "5" 4 "a1.4"
"10189" "a1.4:126" "valid" "unbelievable" "8" "2" 3 "a1.4"
"11189" "a1.4:126" "valid" "unbelievable" "14" "7" 4 "a1.4"
"12189" "a1.4:126" "invalid" "believable" "1" "6" 4 "a1.4"
"13189" "a1.4:126" "invalid" "believable" "22" "8" 2 "a1.4"
"14189" "a1.4:126" "valid" "believable" "19" "5" 3 "a1.4"
"15189" "a1.4:126" "valid" "unbelievable" "20" "4" 2 "a1.4"
"16189" "a1.4:126" "invalid" "unbelievable" "17" "3" 4 "a1.4"
"17189" "a1.4:126" "valid" "believable" "13" "2" 4 "a1.4"
"2194" "a1.4:133" "valid" "believable" "4" "7" 3 "a1.4"
"3194" "a1.4:133" "invalid" "believable" "1" "8" 2 "a1.4"
"4194" "a1.4:133" "valid" "unbelievable" "11" "5" 3 "a1.4"
"5194" "a1.4:133" "invalid" "believable" "19" "1" 4 "a1.4"
"6194" "a1.4:133" "invalid" "believable" "22" "6" 2 "a1.4"
"7194" "a1.4:133" "valid" "unbelievable" "8" "7" 3 "a1.4"
"8194" "a1.4:133" "valid" "believable" "16" "4" 4 "a1.4"
"9194" "a1.4:133" "valid" "unbelievable" "5" "2" 2 "a1.4"
"10194" "a1.4:133" "valid" "unbelievable" "17" "4" 4 "a1.4"
"11194" "a1.4:133" "valid" "believable" "7" "2" 4 "a1.4"
"12194" "a1.4:133" "invalid" "believable" "13" "3" 3 "a1.4"
"13194" "a1.4:133" "invalid" "unbelievable" "14" "6" 3 "a1.4"
"14194" "a1.4:133" "valid" "believable" "10" "5" 3 "a1.4"
"15194" "a1.4:133" "invalid" "unbelievable" "2" "8" 2 "a1.4"
"16194" "a1.4:133" "invalid" "unbelievable" "23" "1" 2 "a1.4"
"17194" "a1.4:133" "invalid" "unbelievable" "20" "3" 3 "a1.4"
"2196" "a1.4:136" "valid" "unbelievable" "5" "2" 4 "a1.4"
"3196" "a1.4:136" "valid" "believable" "13" "4" 2 "a1.4"
"4196" "a1.4:136" "valid" "believable" "16" "7" 2 "a1.4"
"5196" "a1.4:136" "invalid" "unbelievable" "11" "8" 3 "a1.4"
"6196" "a1.4:136" "invalid" "believable" "7" "6" 4 "a1.4"
"7196" "a1.4:136" "valid" "unbelievable" "20" "4" 1 "a1.4"
"8196" "a1.4:136" "valid" "unbelievable" "8" "7" 3 "a1.4"
"9196" "a1.4:136" "invalid" "unbelievable" "17" "3" 4 "a1.4"
"10196" "a1.4:136" "invalid" "unbelievable" "14" "1" 2 "a1.4"
"11196" "a1.4:136" "valid" "unbelievable" "2" "5" 2 "a1.4"
"12196" "a1.4:136" "invalid" "unbelievable" "23" "6" 3 "a1.4"
"13196" "a1.4:136" "invalid" "believable" "19" "8" 4 "a1.4"
"14196" "a1.4:136" "invalid" "believable" "1" "3" 2 "a1.4"
"15196" "a1.4:136" "invalid" "believable" "10" "1" 2 "a1.4"
"16196" "a1.4:136" "valid" "believable" "4" "5" 2 "a1.4"
"17196" "a1.4:136" "valid" "believable" "22" "2" 4 "a1.4"
"2198" "a1.4:139" "invalid" "believable" "19" "1" 4 "a1.4"
"3198" "a1.4:139" "valid" "believable" "7" "4" 4 "a1.4"
"4198" "a1.4:139" "invalid" "unbelievable" "11" "6" 2 "a1.4"
"5198" "a1.4:139" "valid" "unbelievable" "8" "2" 4 "a1.4"
"6198" "a1.4:139" "invalid" "unbelievable" "23" "3" 2 "a1.4"
"7198" "a1.4:139" "valid" "unbelievable" "5" "5" 5 "a1.4"
"8198" "a1.4:139" "invalid" "unbelievable" "17" "1" 1 "a1.4"
"9198" "a1.4:139" "valid" "unbelievable" "14" "7" 5 "a1.4"
"10198" "a1.4:139" "valid" "unbelievable" "2" "4" 2 "a1.4"
"11198" "a1.4:139" "invalid" "believable" "10" "3" 4 "a1.4"
"12198" "a1.4:139" "invalid" "unbelievable" "20" "8" 1 "a1.4"
"13198" "a1.4:139" "invalid" "believable" "4" "6" 4 "a1.4"
"14198" "a1.4:139" "valid" "believable" "22" "5" 4 "a1.4"
"15198" "a1.4:139" "invalid" "believable" "13" "8" 4 "a1.4"
"16198" "a1.4:139" "valid" "believable" "16" "7" 5 "a1.4"
"17198" "a1.4:139" "valid" "believable" "1" "2" 2 "a1.4"
"2199" "a1.4:141" "invalid" "unbelievable" "14" "1" 4 "a1.4"
"3199" "a1.4:141" "invalid" "believable" "22" "3" 5 "a1.4"
"4199" "a1.4:141" "valid" "unbelievable" "17" "2" 3 "a1.4"
"5199" "a1.4:141" "valid" "believable" "16" "2" 2 "a1.4"
"6199" "a1.4:141" "invalid" "unbelievable" "8" "6" 3 "a1.4"
"7199" "a1.4:141" "valid" "believable" "7" "4" 4 "a1.4"
"8199" "a1.4:141" "valid" "believable" "10" "7" 3 "a1.4"
"9199" "a1.4:141" "valid" "believable" "4" "5" 4 "a1.4"
"10199" "a1.4:141" "invalid" "believable" "19" "6" 4 "a1.4"
"11199" "a1.4:141" "invalid" "unbelievable" "2" "3" 5 "a1.4"
"12199" "a1.4:141" "invalid" "believable" "1" "8" 1 "a1.4"
"13199" "a1.4:141" "invalid" "believable" "13" "1" 3 "a1.4"
"14199" "a1.4:141" "invalid" "unbelievable" "23" "8" 4 "a1.4"
"15199" "a1.4:141" "valid" "unbelievable" "20" "7" 2 "a1.4"
"16199" "a1.4:141" "valid" "unbelievable" "5" "5" 4 "a1.4"
"17199" "a1.4:141" "valid" "unbelievable" "11" "4" 2 "a1.4"
"7105" "a2.2:26" "invalid" "believable" "en_1" NA 1 "a2.2"
"191" "a2.2:40" "invalid" "believable" "en_1" NA 4 "a2.2"
"3510" "a2.2:60" "invalid" "believable" "en_1" NA 4 "a2.2"
"6110" "a2.2:21" "invalid" "believable" "en_4" NA 2 "a2.2"
"70" "a2.2:33" "invalid" "believable" "en_4" NA 2 "a2.2"
"7910" "a2.2:43" "invalid" "believable" "en_4" NA 2 "a2.2"
"8110" "a2.2:45" "invalid" "believable" "en_4" NA 3 "a2.2"
"8310" "a2.2:48" "invalid" "believable" "en_4" NA 1 "a2.2"
"8510" "a2.2:50" "invalid" "believable" "en_4" NA 1 "a2.2"
"9810" "a2.2:66" "invalid" "believable" "en_4" NA 2 "a2.2"
"10413" "a2.2:75" "invalid" "believable" "en_4" NA 1 "a2.2"
"10510" "a2.2:78" "invalid" "believable" "en_4" NA 1 "a2.2"
"11612" "a2.2:17" "invalid" "believable" "en_7" NA 4 "a2.2"
"12310" "a2.2:28" "invalid" "believable" "en_7" NA 1 "a2.2"
"130" "a2.2:36" "invalid" "believable" "en_7" NA 1 "a2.2"
"15213" "a2.2:63" "invalid" "believable" "en_7" NA 4 "a2.2"
"16413" "a2.2:80" "invalid" "believable" "en_7" NA 4 "a2.2"
"16712" "a2.2:84" "invalid" "believable" "en_7" NA 4 "a2.2"
"16810" "a2.2:86" "invalid" "believable" "en_7" NA 3 "a2.2"
"16910" "a2.2:88" "invalid" "believable" "en_7" NA 2 "a2.2"
"17413" "a2.2:19" "invalid" "believable" "en_10" NA 3 "a2.2"
"17910" "a2.2:27" "invalid" "believable" "en_10" NA 1 "a2.2"
"181" "a2.2:29" "invalid" "believable" "en_10" NA 4 "a2.2"
"183" "a2.2:32" "invalid" "believable" "en_10" NA 5 "a2.2"
"185" "a2.2:34" "invalid" "believable" "en_10" NA 2 "a2.2"
"201" "a2.2:52" "invalid" "believable" "en_10" NA 1 "a2.2"
"2022" "a2.2:54" "invalid" "believable" "en_10" NA 2 "a2.2"
"2042" "a2.2:57" "invalid" "believable" "en_10" NA 4 "a2.2"
"2109" "a2.2:64" "invalid" "believable" "en_10" NA 2 "a2.2"
"2156" "a2.2:71" "invalid" "believable" "en_10" NA 2 "a2.2"
"2172" "a2.2:74" "invalid" "believable" "en_10" NA 5 "a2.2"
"2292" "a2.2:14" "invalid" "believable" "en_13" NA 5 "a2.2"
"2331" "a2.2:22" "invalid" "believable" "en_13" NA 2 "a2.2"
"2391" "a2.2:30" "invalid" "believable" "en_13" NA 3 "a2.2"
"2431" "a2.2:35" "invalid" "believable" "en_13" NA 4 "a2.2"
"2622" "a2.2:59" "invalid" "believable" "en_13" NA 5 "a2.2"
"2715" "a2.2:69" "invalid" "believable" "en_13" NA 4 "a2.2"
"302" "a2.2:37" "invalid" "believable" "en_16" NA 5 "a2.2"
"308" "a2.2:44" "invalid" "believable" "en_16" NA 1 "a2.2"
"3144" "a2.2:51" "invalid" "believable" "en_16" NA 5 "a2.2"
"3222" "a2.2:62" "invalid" "believable" "en_16" NA 4 "a2.2"
"3342" "a2.2:79" "invalid" "believable" "en_16" NA 5 "a2.2"
"3361" "a2.2:81" "invalid" "believable" "en_16" NA 1 "a2.2"
"3372" "a2.2:83" "invalid" "believable" "en_16" NA 2 "a2.2"
"3482" "a2.2:23" "invalid" "believable" "en_19" NA 3 "a2.2"
"3622" "a2.2:41" "invalid" "believable" "en_19" NA 4 "a2.2"
"3672" "a2.2:47" "invalid" "believable" "en_19" NA 4 "a2.2"
"3692" "a2.2:49" "invalid" "believable" "en_19" NA 4 "a2.2"
"3743" "a2.2:56" "invalid" "believable" "en_19" NA 1 "a2.2"
"3781" "a2.2:61" "invalid" "believable" "en_19" NA 2 "a2.2"
"3873" "a2.2:72" "invalid" "believable" "en_19" NA 1 "a2.2"
"4174" "a2.2:39" "invalid" "believable" "en_22" NA 4 "a2.2"
"4203" "a2.2:42" "invalid" "believable" "en_22" NA 4 "a2.2"
"4392" "a2.2:65" "invalid" "believable" "en_22" NA 3 "a2.2"
"4413" "a2.2:68" "invalid" "believable" "en_22" NA 3 "a2.2"
"4551" "a2.2:89" "invalid" "believable" "en_22" NA 5 "a2.2"
"4562" "a2.2:91" "invalid" "believable" "en_22" NA 4 "a2.2"
"4673" "a2.2:30" "valid" "believable" "en_1" NA 3 "a2.2"
"4731" "a2.2:37" "valid" "believable" "en_1" NA 4 "a2.2"
"4781" "a2.2:43" "valid" "believable" "en_1" NA 4 "a2.2"
"4902" "a2.2:59" "valid" "believable" "en_1" NA 4 "a2.2"
"4962" "a2.2:65" "valid" "believable" "en_1" NA 3 "a2.2"
"4982" "a2.2:68" "valid" "believable" "en_1" NA 3 "a2.2"
"509" "a2.2:84" "valid" "believable" "en_1" NA 2 "a2.2"
"5123" "a2.2:89" "valid" "believable" "en_1" NA 5 "a2.2"
"5154" "a2.2:17" "valid" "believable" "en_4" NA 4 "a2.2"
"5273" "a2.2:34" "valid" "believable" "en_4" NA 3 "a2.2"
"5361" "a2.2:44" "valid" "believable" "en_4" NA 4 "a2.2"
"5512" "a2.2:63" "valid" "believable" "en_4" NA 2 "a2.2"
"5852" "a2.2:35" "valid" "believable" "en_7" NA 4 "a2.2"
"600" "a2.2:52" "valid" "believable" "en_7" NA 5 "a2.2"
"602" "a2.2:56" "valid" "believable" "en_7" NA 4 "a2.2"
"6115" "a2.2:66" "valid" "believable" "en_7" NA 4 "a2.2"
"6132" "a2.2:69" "valid" "believable" "en_7" NA 4 "a2.2"
"6192" "a2.2:79" "valid" "believable" "en_7" NA 4 "a2.2"
"6332" "a2.2:23" "valid" "believable" "en_10" NA 4 "a2.2"
"6452" "a2.2:39" "valid" "believable" "en_10" NA 4 "a2.2"
"6482" "a2.2:42" "valid" "believable" "en_10" NA 4 "a2.2"
"6551" "a2.2:50" "valid" "believable" "en_10" NA 4 "a2.2"
"6562" "a2.2:51" "valid" "believable" "en_10" NA 3 "a2.2"
"6622" "a2.2:60" "valid" "believable" "en_10" NA 3 "a2.2"
"6752" "a2.2:78" "valid" "believable" "en_10" NA 5 "a2.2"
"6881" "a2.2:21" "valid" "believable" "en_13" NA 3 "a2.2"
"6931" "a2.2:28" "valid" "believable" "en_13" NA 4 "a2.2"
"6971" "a2.2:33" "valid" "believable" "en_13" NA 4 "a2.2"
"709" "a2.2:47" "valid" "believable" "en_13" NA 2 "a2.2"
"7116" "a2.2:49" "valid" "believable" "en_13" NA 4 "a2.2"
"71711" "a2.2:57" "valid" "believable" "en_13" NA 2 "a2.2"
"7293" "a2.2:72" "valid" "believable" "en_13" NA 1 "a2.2"
"7302" "a2.2:74" "valid" "believable" "en_13" NA 4 "a2.2"
"7312" "a2.2:75" "valid" "believable" "en_13" NA 3 "a2.2"
"7353" "a2.2:81" "valid" "believable" "en_13" NA 4 "a2.2"
"7383" "a2.2:86" "valid" "believable" "en_13" NA 1 "a2.2"
"7422" "a2.2:14" "valid" "believable" "en_16" NA 2 "a2.2"
"7442" "a2.2:19" "valid" "believable" "en_16" NA 3 "a2.2"
"7482" "a2.2:26" "valid" "believable" "en_16" NA 3 "a2.2"
"7493" "a2.2:27" "valid" "believable" "en_16" NA 4 "a2.2"
"7533" "a2.2:32" "valid" "believable" "en_16" NA 4 "a2.2"
"7572" "a2.2:36" "valid" "believable" "en_16" NA 1 "a2.2"
"7612" "a2.2:41" "valid" "believable" "en_16" NA 3 "a2.2"
"7672" "a2.2:48" "valid" "believable" "en_16" NA 2 "a2.2"
"7722" "a2.2:54" "valid" "believable" "en_16" NA 5 "a2.2"
"7911" "a2.2:80" "valid" "believable" "en_16" NA 4 "a2.2"
"7961" "a2.2:88" "valid" "believable" "en_16" NA 4 "a2.2"
"7982" "a2.2:91" "valid" "believable" "en_16" NA 2 "a2.2"
"803" "a2.2:22" "valid" "believable" "en_19" NA 2 "a2.2"
"8222" "a2.2:45" "valid" "believable" "en_19" NA 3 "a2.2"
"8422" "a2.2:71" "valid" "believable" "en_19" NA 5 "a2.2"
"8652" "a2.2:29" "valid" "believable" "en_22" NA 4 "a2.2"
"8742" "a2.2:40" "valid" "believable" "en_22" NA 5 "a2.2"
"8911" "a2.2:61" "valid" "believable" "en_22" NA 5 "a2.2"
"8922" "a2.2:62" "valid" "believable" "en_22" NA 4 "a2.2"
"8942" "a2.2:64" "valid" "believable" "en_22" NA 5 "a2.2"
"907" "a2.2:83" "valid" "believable" "en_22" NA 4 "a2.2"
"9213" "a2.2:28" "invalid" "believable" "en_1" NA 3 "a2.2"
"9551" "a2.2:69" "invalid" "believable" "en_1" NA 4 "a2.2"
"9562" "a2.2:71" "invalid" "believable" "en_1" NA 4 "a2.2"
"9601" "a2.2:78" "invalid" "believable" "en_1" NA 5 "a2.2"
"9851" "a2.2:36" "invalid" "believable" "en_4" NA 1 "a2.2"
"9942" "a2.2:47" "invalid" "believable" "en_4" NA 1 "a2.2"
"9961" "a2.2:49" "invalid" "believable" "en_4" NA 4 "a2.2"
"9982" "a2.2:51" "invalid" "believable" "en_4" NA 4 "a2.2"
"10222" "a2.2:84" "invalid" "believable" "en_4" NA 4 "a2.2"
"10322" "a2.2:23" "invalid" "believable" "en_7" NA 1 "a2.2"
"10332" "a2.2:26" "invalid" "believable" "en_7" NA 4 "a2.2"
"10402" "a2.2:34" "invalid" "believable" "en_7" NA 4 "a2.2"
"10442" "a2.2:39" "invalid" "believable" "en_7" NA 3 "a2.2"
"10493" "a2.2:44" "invalid" "believable" "en_7" NA 2 "a2.2"
"10593" "a2.2:57" "invalid" "believable" "en_7" NA 2 "a2.2"
"10601" "a2.2:59" "invalid" "believable" "en_7" NA 2 "a2.2"
"10622" "a2.2:61" "invalid" "believable" "en_7" NA 2 "a2.2"
"10832" "a2.2:91" "invalid" "believable" "en_7" NA 5 "a2.2"
"10872" "a2.2:21" "invalid" "believable" "en_10" NA 3 "a2.2"
"1105" "a2.2:43" "invalid" "believable" "en_10" NA 2 "a2.2"
"1109" "a2.2:48" "invalid" "believable" "en_10" NA 2 "a2.2"
"11151" "a2.2:56" "invalid" "believable" "en_10" NA 2 "a2.2"
"11203" "a2.2:62" "invalid" "believable" "en_10" NA 4 "a2.2"
"11322" "a2.2:79" "invalid" "believable" "en_10" NA 5 "a2.2"
"11342" "a2.2:81" "invalid" "believable" "en_10" NA 3 "a2.2"
"11502" "a2.2:29" "invalid" "believable" "en_13" NA 1 "a2.2"
"11522" "a2.2:32" "invalid" "believable" "en_13" NA 1 "a2.2"
"11572" "a2.2:37" "invalid" "believable" "en_13" NA 2 "a2.2"
"11593" "a2.2:40" "invalid" "believable" "en_13" NA 2 "a2.2"
"11613" "a2.2:42" "invalid" "believable" "en_13" NA 4 "a2.2"
"11702" "a2.2:52" "invalid" "believable" "en_13" NA 5 "a2.2"
"11792" "a2.2:64" "invalid" "believable" "en_13" NA 2 "a2.2"
"11922" "a2.2:83" "invalid" "believable" "en_13" NA 5 "a2.2"
"12123" "a2.2:35" "invalid" "believable" "en_16" NA 2 "a2.2"
"12213" "a2.2:45" "invalid" "believable" "en_16" NA 3 "a2.2"
"12372" "a2.2:65" "invalid" "believable" "en_16" NA 4 "a2.2"
"12392" "a2.2:68" "invalid" "believable" "en_16" NA 2 "a2.2"
"12533" "a2.2:89" "invalid" "believable" "en_16" NA 1 "a2.2"
"12551" "a2.2:14" "invalid" "believable" "en_19" NA 5 "a2.2"
"12562" "a2.2:17" "invalid" "believable" "en_19" NA 4 "a2.2"
"12572" "a2.2:19" "invalid" "believable" "en_19" NA 3 "a2.2"
"12652" "a2.2:30" "invalid" "believable" "en_19" NA 3 "a2.2"
"12672" "a2.2:33" "invalid" "believable" "en_19" NA 3 "a2.2"
"12891" "a2.2:60" "invalid" "believable" "en_19" NA 1 "a2.2"
"12952" "a2.2:66" "invalid" "believable" "en_19" NA 4 "a2.2"
"13163" "a2.2:22" "invalid" "believable" "en_22" NA 5 "a2.2"
"13192" "a2.2:27" "invalid" "believable" "en_22" NA 3 "a2.2"
"13312" "a2.2:41" "invalid" "believable" "en_22" NA 3 "a2.2"
"13392" "a2.2:50" "invalid" "believable" "en_22" NA 4 "a2.2"
"13422" "a2.2:54" "invalid" "believable" "en_22" NA 5 "a2.2"
"13493" "a2.2:63" "invalid" "believable" "en_22" NA 3 "a2.2"
"13562" "a2.2:72" "invalid" "believable" "en_22" NA 5 "a2.2"
"13572" "a2.2:74" "invalid" "believable" "en_22" NA 4 "a2.2"
"13582" "a2.2:75" "invalid" "believable" "en_22" NA 4 "a2.2"
"13612" "a2.2:80" "invalid" "believable" "en_22" NA 5 "a2.2"
"13652" "a2.2:86" "invalid" "believable" "en_22" NA 1 "a2.2"
"13661" "a2.2:88" "invalid" "believable" "en_22" NA 4 "a2.2"
"13712" "a2.2:19" "valid" "believable" "en_1" NA 4 "a2.2"
"13801" "a2.2:32" "valid" "believable" "en_1" NA 5 "a2.2"
"13942" "a2.2:48" "valid" "believable" "en_1" NA 4 "a2.2"
"13971" "a2.2:51" "valid" "believable" "en_1" NA 3 "a2.2"
"14144" "a2.2:74" "valid" "believable" "en_1" NA 3 "a2.2"
"14312" "a2.2:23" "valid" "believable" "en_4" NA 2 "a2.2"
"14551" "a2.2:52" "valid" "believable" "en_4" NA 1 "a2.2"
"14572" "a2.2:56" "valid" "believable" "en_4" NA 5 "a2.2"
"14601" "a2.2:60" "valid" "believable" "en_4" NA 4 "a2.2"
"14622" "a2.2:62" "valid" "believable" "en_4" NA 4 "a2.2"
"14642" "a2.2:64" "valid" "believable" "en_4" NA 1 "a2.2"
"14702" "a2.2:72" "valid" "believable" "en_4" NA 5 "a2.2"
"14792" "a2.2:86" "valid" "believable" "en_4" NA 1 "a2.2"
"1501" "a2.2:40" "valid" "believable" "en_7" NA 4 "a2.2"
"1502" "a2.2:41" "valid" "believable" "en_7" NA 4 "a2.2"
"1509" "a2.2:49" "valid" "believable" "en_7" NA 4 "a2.2"
"15243" "a2.2:68" "valid" "believable" "en_7" NA 2 "a2.2"
"15262" "a2.2:71" "valid" "believable" "en_7" NA 5 "a2.2"
"15332" "a2.2:81" "valid" "believable" "en_7" NA 4 "a2.2"
"15502" "a2.2:30" "valid" "believable" "en_10" NA 3 "a2.2"
"15522" "a2.2:33" "valid" "believable" "en_10" NA 4 "a2.2"
"15541" "a2.2:35" "valid" "believable" "en_10" NA 4 "a2.2"
"15551" "a2.2:36" "valid" "believable" "en_10" NA 5 "a2.2"
"15631" "a2.2:45" "valid" "believable" "en_10" NA 4 "a2.2"
"15642" "a2.2:47" "valid" "believable" "en_10" NA 1 "a2.2"
"15731" "a2.2:59" "valid" "believable" "en_10" NA 4 "a2.2"
"15752" "a2.2:61" "valid" "believable" "en_10" NA 5 "a2.2"
"15801" "a2.2:66" "valid" "believable" "en_10" NA 3 "a2.2"
"1604" "a2.2:27" "valid" "believable" "en_13" NA 1 "a2.2"
"16342" "a2.2:63" "valid" "believable" "en_13" NA 3 "a2.2"
"16361" "a2.2:65" "valid" "believable" "en_13" NA 2 "a2.2"
"16452" "a2.2:79" "valid" "believable" "en_13" NA 4 "a2.2"
"16461" "a2.2:80" "valid" "believable" "en_13" NA 4 "a2.2"
"16512" "a2.2:88" "valid" "believable" "en_13" NA 5 "a2.2"
"16551" "a2.2:17" "valid" "believable" "en_16" NA 2 "a2.2"
"16582" "a2.2:22" "valid" "believable" "en_16" NA 4 "a2.2"
"16631" "a2.2:29" "valid" "believable" "en_16" NA 3 "a2.2"
"16742" "a2.2:42" "valid" "believable" "en_16" NA 4 "a2.2"
"16861" "a2.2:57" "valid" "believable" "en_16" NA 3 "a2.2"
"1700" "a2.2:75" "valid" "believable" "en_16" NA 1 "a2.2"
"1701" "a2.2:78" "valid" "believable" "en_16" NA 1 "a2.2"
"17243" "a2.2:34" "valid" "believable" "en_19" NA 4 "a2.2"
"17273" "a2.2:37" "valid" "believable" "en_19" NA 2 "a2.2"
"17281" "a2.2:39" "valid" "believable" "en_19" NA 1 "a2.2"
"17332" "a2.2:44" "valid" "believable" "en_19" NA 4 "a2.2"
"17383" "a2.2:50" "valid" "believable" "en_19" NA 4 "a2.2"
"17414" "a2.2:54" "valid" "believable" "en_19" NA 5 "a2.2"
"17622" "a2.2:83" "valid" "believable" "en_19" NA 5 "a2.2"
"17631" "a2.2:84" "valid" "believable" "en_19" NA 2 "a2.2"
"17661" "a2.2:89" "valid" "believable" "en_19" NA 5 "a2.2"
"17672" "a2.2:91" "valid" "believable" "en_19" NA 4 "a2.2"
"17681" "a2.2:14" "valid" "believable" "en_22" NA 2 "a2.2"
"17712" "a2.2:21" "valid" "believable" "en_22" NA 4 "a2.2"
"17742" "a2.2:26" "valid" "believable" "en_22" NA 4 "a2.2"
"17761" "a2.2:28" "valid" "believable" "en_22" NA 5 "a2.2"
"17891" "a2.2:43" "valid" "believable" "en_22" NA 5 "a2.2"
"1810" "a2.2:69" "valid" "believable" "en_22" NA 4 "a2.2"
"18291" "a2.2:22" "invalid" "believable" "en_1" NA 2 "a2.2"
"1837" "a2.2:33" "invalid" "believable" "en_1" NA 3 "a2.2"
"18391" "a2.2:35" "invalid" "believable" "en_1" NA 3 "a2.2"
"1840" "a2.2:36" "invalid" "believable" "en_1" NA 1 "a2.2"
"1842" "a2.2:39" "invalid" "believable" "en_1" NA 4 "a2.2"
"18441" "a2.2:41" "invalid" "believable" "en_1" NA 4 "a2.2"
"18471" "a2.2:44" "invalid" "believable" "en_1" NA 5 "a2.2"
"1851" "a2.2:49" "invalid" "believable" "en_1" NA 4 "a2.2"
"1871" "a2.2:75" "invalid" "believable" "en_1" NA 4 "a2.2"
"1875" "a2.2:81" "invalid" "believable" "en_1" NA 4 "a2.2"
"1879" "a2.2:88" "invalid" "believable" "en_1" NA 5 "a2.2"
"1889" "a2.2:27" "invalid" "believable" "en_4" NA 2 "a2.2"
"1891" "a2.2:29" "invalid" "believable" "en_4" NA 1 "a2.2"
"1893" "a2.2:32" "invalid" "believable" "en_4" NA 5 "a2.2"
"1898" "a2.2:37" "invalid" "believable" "en_4" NA 5 "a2.2"
"1902" "a2.2:42" "invalid" "believable" "en_4" NA 2 "a2.2"
"19141" "a2.2:57" "invalid" "believable" "en_4" NA 4 "a2.2"
"1915" "a2.2:59" "invalid" "believable" "en_4" NA 4 "a2.2"
"19241" "a2.2:69" "invalid" "believable" "en_4" NA 4 "a2.2"
"19331" "a2.2:83" "invalid" "believable" "en_4" NA 3 "a2.2"
"19381" "a2.2:91" "invalid" "believable" "en_4" NA 2 "a2.2"
"1942" "a2.2:21" "invalid" "believable" "en_7" NA 3 "a2.2"
"1966" "a2.2:50" "invalid" "believable" "en_7" NA 4 "a2.2"
"1969" "a2.2:54" "invalid" "believable" "en_7" NA 5 "a2.2"
"1984" "a2.2:74" "invalid" "believable" "en_7" NA 3 "a2.2"
"1994" "a2.2:89" "invalid" "believable" "en_7" NA 5 "a2.2"
"1996" "a2.2:14" "invalid" "believable" "en_10" NA 5 "a2.2"
"1997" "a2.2:17" "invalid" "believable" "en_10" NA 4 "a2.2"
"2002" "a2.2:26" "invalid" "believable" "en_10" NA 3 "a2.2"
"20351" "a2.2:65" "invalid" "believable" "en_10" NA 3 "a2.2"
"2040" "a2.2:72" "invalid" "believable" "en_10" NA 5 "a2.2"
"20491" "a2.2:86" "invalid" "believable" "en_10" NA 2 "a2.2"
"2055" "a2.2:19" "invalid" "believable" "en_13" NA 3 "a2.2"
"2066" "a2.2:34" "invalid" "believable" "en_13" NA 5 "a2.2"
"2074" "a2.2:43" "invalid" "believable" "en_13" NA 2 "a2.2"
"2078" "a2.2:48" "invalid" "believable" "en_13" NA 2 "a2.2"
"2087" "a2.2:60" "invalid" "believable" "en_13" NA 4 "a2.2"
"2093" "a2.2:66" "invalid" "believable" "en_13" NA 4 "a2.2"
"2115" "a2.2:23" "invalid" "believable" "en_16" NA 4 "a2.2"
"21181" "a2.2:28" "invalid" "believable" "en_16" NA 1 "a2.2"
"21281" "a2.2:40" "invalid" "believable" "en_16" NA 2 "a2.2"
"21341" "a2.2:47" "invalid" "believable" "en_16" NA 4 "a2.2"
"21391" "a2.2:52" "invalid" "believable" "en_16" NA 5 "a2.2"
"21451" "a2.2:61" "invalid" "believable" "en_16" NA 2 "a2.2"
"2147" "a2.2:63" "invalid" "believable" "en_16" NA 2 "a2.2"
"21481" "a2.2:64" "invalid" "believable" "en_16" NA 5 "a2.2"
"21531" "a2.2:71" "invalid" "believable" "en_16" NA 2 "a2.2"
"2195" "a2.2:51" "invalid" "believable" "en_19" NA 5 "a2.2"
"2203" "a2.2:62" "invalid" "believable" "en_19" NA 4 "a2.2"
"2208" "a2.2:68" "invalid" "believable" "en_19" NA 4 "a2.2"
"2214" "a2.2:78" "invalid" "believable" "en_19" NA 5 "a2.2"
"2216" "a2.2:80" "invalid" "believable" "en_19" NA 4 "a2.2"
"22341" "a2.2:30" "invalid" "believable" "en_22" NA 3 "a2.2"
"2247" "a2.2:45" "invalid" "believable" "en_22" NA 3 "a2.2"
"2255" "a2.2:56" "invalid" "believable" "en_22" NA 5 "a2.2"
"2272" "a2.2:79" "invalid" "believable" "en_22" NA 5 "a2.2"
"2276" "a2.2:84" "invalid" "believable" "en_22" NA 4 "a2.2"
"2284" "a2.2:21" "valid" "believable" "en_1" NA 3 "a2.2"
"2290" "a2.2:29" "valid" "believable" "en_1" NA 2 "a2.2"
"2301" "a2.2:42" "valid" "believable" "en_1" NA 2 "a2.2"
"2308" "a2.2:50" "valid" "believable" "en_1" NA 4 "a2.2"
"2310" "a2.2:52" "valid" "believable" "en_1" NA 5 "a2.2"
"23171" "a2.2:62" "valid" "believable" "en_1" NA 3 "a2.2"
"23291" "a2.2:79" "valid" "believable" "en_1" NA 3 "a2.2"
"2332" "a2.2:83" "valid" "believable" "en_1" NA 5 "a2.2"
"23381" "a2.2:14" "valid" "believable" "en_4" NA 4 "a2.2"
"23521" "a2.2:35" "valid" "believable" "en_4" NA 2 "a2.2"
"2368" "a2.2:54" "valid" "believable" "en_4" NA 1 "a2.2"
"2373" "a2.2:61" "valid" "believable" "en_4" NA 3 "a2.2"
"2379" "a2.2:68" "valid" "believable" "en_4" NA 4 "a2.2"
"2387" "a2.2:80" "valid" "believable" "en_4" NA 4 "a2.2"
"2388" "a2.2:81" "valid" "believable" "en_4" NA 4 "a2.2"
"2392" "a2.2:88" "valid" "believable" "en_4" NA 5 "a2.2"
"2402" "a2.2:27" "valid" "believable" "en_7" NA 3 "a2.2"
"2405" "a2.2:30" "valid" "believable" "en_7" NA 3 "a2.2"
"2406" "a2.2:32" "valid" "believable" "en_7" NA 4 "a2.2"
"2416" "a2.2:43" "valid" "believable" "en_7" NA 2 "a2.2"
"2418" "a2.2:45" "valid" "believable" "en_7" NA 4 "a2.2"
"24341" "a2.2:65" "valid" "believable" "en_7" NA 4 "a2.2"
"24391" "a2.2:72" "valid" "believable" "en_7" NA 5 "a2.2"
"24561" "a2.2:22" "valid" "believable" "en_10" NA 4 "a2.2"
"2468" "a2.2:37" "valid" "believable" "en_10" NA 4 "a2.2"
"2471" "a2.2:41" "valid" "believable" "en_10" NA 4 "a2.2"
"2494" "a2.2:69" "valid" "believable" "en_10" NA 4 "a2.2"
"2507" "a2.2:89" "valid" "believable" "en_10" NA 5 "a2.2"
"2508" "a2.2:91" "valid" "believable" "en_10" NA 4 "a2.2"
"2510" "a2.2:17" "valid" "believable" "en_13" NA 4 "a2.2"
"2515" "a2.2:26" "valid" "believable" "en_13" NA 4 "a2.2"
"25241" "a2.2:36" "valid" "believable" "en_13" NA 1 "a2.2"
"2526" "a2.2:39" "valid" "believable" "en_13" NA 1 "a2.2"
"25311" "a2.2:44" "valid" "believable" "en_13" NA 4 "a2.2"
"2537" "a2.2:51" "valid" "believable" "en_13" NA 2 "a2.2"
"25561" "a2.2:78" "valid" "believable" "en_13" NA 5 "a2.2"
"2578" "a2.2:33" "valid" "believable" "en_16" NA 2 "a2.2"
"2579" "a2.2:34" "valid" "believable" "en_16" NA 2 "a2.2"
"2592" "a2.2:49" "valid" "believable" "en_16" NA 2 "a2.2"
"2597" "a2.2:56" "valid" "believable" "en_16" NA 1 "a2.2"
"2599" "a2.2:59" "valid" "believable" "en_16" NA 2 "a2.2"
"2606" "a2.2:66" "valid" "believable" "en_16" NA 2 "a2.2"
"2618" "a2.2:84" "valid" "believable" "en_16" NA 3 "a2.2"
"2631" "a2.2:28" "valid" "believable" "en_19" NA 4 "a2.2"
"26411" "a2.2:40" "valid" "believable" "en_19" NA 5 "a2.2"
"2660" "a2.2:63" "valid" "believable" "en_19" NA 3 "a2.2"
"2661" "a2.2:64" "valid" "believable" "en_19" NA 4 "a2.2"
"2668" "a2.2:74" "valid" "believable" "en_19" NA 2 "a2.2"
"2669" "a2.2:75" "valid" "believable" "en_19" NA 4 "a2.2"
"2676" "a2.2:86" "valid" "believable" "en_19" NA 2 "a2.2"
"2682" "a2.2:19" "valid" "believable" "en_22" NA 3 "a2.2"
"2685" "a2.2:23" "valid" "believable" "en_22" NA 4 "a2.2"
"2704" "a2.2:47" "valid" "believable" "en_22" NA 4 "a2.2"
"2705" "a2.2:48" "valid" "believable" "en_22" NA 2 "a2.2"
"2712" "a2.2:57" "valid" "believable" "en_22" NA 4 "a2.2"
"2714" "a2.2:60" "valid" "believable" "en_22" NA 5 "a2.2"
"2723" "a2.2:71" "valid" "believable" "en_22" NA 4 "a2.2"
"2738" "a2.2:17" "invalid" "believable" "en_1" NA 4 "a2.2"
"2742" "a2.2:23" "invalid" "believable" "en_1" NA 2 "a2.2"
"2744" "a2.2:27" "invalid" "believable" "en_1" NA 2 "a2.2"
"2760" "a2.2:45" "invalid" "believable" "en_1" NA 3 "a2.2"
"2761" "a2.2:47" "invalid" "believable" "en_1" NA 5 "a2.2"
"2768" "a2.2:56" "invalid" "believable" "en_1" NA 4 "a2.2"
"2772" "a2.2:61" "invalid" "believable" "en_1" NA 2 "a2.2"
"2775" "a2.2:64" "invalid" "believable" "en_1" NA 5 "a2.2"
"2777" "a2.2:66" "invalid" "believable" "en_1" NA 4 "a2.2"
"2786" "a2.2:80" "invalid" "believable" "en_1" NA 4 "a2.2"
"2796" "a2.2:19" "invalid" "believable" "en_4" NA 3 "a2.2"
"2798" "a2.2:22" "invalid" "believable" "en_4" NA 4 "a2.2"
"2812" "a2.2:40" "invalid" "believable" "en_4" NA 4 "a2.2"
"2813" "a2.2:41" "invalid" "believable" "en_4" NA 4 "a2.2"
"2837" "a2.2:71" "invalid" "believable" "en_4" NA 3 "a2.2"
"2839" "a2.2:74" "invalid" "believable" "en_4" NA 4 "a2.2"
"2842" "a2.2:79" "invalid" "believable" "en_4" NA 4 "a2.2"
"2851" "a2.2:14" "invalid" "believable" "en_7" NA 5 "a2.2"
"2860" "a2.2:29" "invalid" "believable" "en_7" NA 1 "a2.2"
"2863" "a2.2:33" "invalid" "believable" "en_7" NA 2 "a2.2"
"2867" "a2.2:37" "invalid" "believable" "en_7" NA 1 "a2.2"
"2885" "a2.2:60" "invalid" "believable" "en_7" NA 5 "a2.2"
"2887" "a2.2:62" "invalid" "believable" "en_7" NA 3 "a2.2"
"2916" "a2.2:28" "invalid" "believable" "en_10" NA 3 "a2.2"
"2930" "a2.2:44" "invalid" "believable" "en_10" NA 2 "a2.2"
"2945" "a2.2:63" "invalid" "believable" "en_10" NA 4 "a2.2"
"2954" "a2.2:75" "invalid" "believable" "en_10" NA 4 "a2.2"
"2959" "a2.2:83" "invalid" "believable" "en_10" NA 5 "a2.2"
"2962" "a2.2:88" "invalid" "believable" "en_10" NA 2 "a2.2"
"2992" "a2.2:50" "invalid" "believable" "en_13" NA 4 "a2.2"
"2995" "a2.2:54" "invalid" "believable" "en_13" NA 5 "a2.2"
"3006" "a2.2:68" "invalid" "believable" "en_13" NA 4 "a2.2"
"3017" "a2.2:84" "invalid" "believable" "en_13" NA 4 "a2.2"
"3020" "a2.2:89" "invalid" "believable" "en_13" NA 5 "a2.2"
"3021" "a2.2:91" "invalid" "believable" "en_13" NA 3 "a2.2"
"3025" "a2.2:21" "invalid" "believable" "en_16" NA 2 "a2.2"
"3032" "a2.2:30" "invalid" "believable" "en_16" NA 4 "a2.2"
"3039" "a2.2:39" "invalid" "believable" "en_16" NA 4 "a2.2"
"3043" "a2.2:43" "invalid" "believable" "en_16" NA 5 "a2.2"
"3066" "a2.2:72" "invalid" "believable" "en_16" NA 5 "a2.2"
"3075" "a2.2:86" "invalid" "believable" "en_16" NA 2 "a2.2"
"3085" "a2.2:26" "invalid" "believable" "en_19" NA 2 "a2.2"
"3090" "a2.2:32" "invalid" "believable" "en_19" NA 4 "a2.2"
"3093" "a2.2:35" "invalid" "believable" "en_19" NA 4 "a2.2"
"3099" "a2.2:42" "invalid" "believable" "en_19" NA 4 "a2.2"
"31041" "a2.2:48" "invalid" "believable" "en_19" NA 2 "a2.2"
"31081" "a2.2:52" "invalid" "believable" "en_19" NA 5 "a2.2"
"31111" "a2.2:57" "invalid" "believable" "en_19" NA 1 "a2.2"
"3112" "a2.2:59" "invalid" "believable" "en_19" NA 5 "a2.2"
"31181" "a2.2:65" "invalid" "believable" "en_19" NA 4 "a2.2"
"31211" "a2.2:69" "invalid" "believable" "en_19" NA 4 "a2.2"
"3129" "a2.2:81" "invalid" "believable" "en_19" NA 4 "a2.2"
"31491" "a2.2:34" "invalid" "believable" "en_22" NA 5 "a2.2"
"3151" "a2.2:36" "invalid" "believable" "en_22" NA 1 "a2.2"
"31621" "a2.2:49" "invalid" "believable" "en_22" NA 4 "a2.2"
"31641" "a2.2:51" "invalid" "believable" "en_22" NA 4 "a2.2"
"3183" "a2.2:78" "invalid" "believable" "en_22" NA 5 "a2.2"
"3193" "a2.2:14" "valid" "believable" "en_1" NA 1 "a2.2"
"3206" "a2.2:34" "valid" "believable" "en_1" NA 2 "a2.2"
"3223" "a2.2:54" "valid" "believable" "en_1" NA 5 "a2.2"
"3225" "a2.2:57" "valid" "believable" "en_1" NA 4 "a2.2"
"3230" "a2.2:63" "valid" "believable" "en_1" NA 3 "a2.2"
"3237" "a2.2:72" "valid" "believable" "en_1" NA 1 "a2.2"
"3246" "a2.2:86" "valid" "believable" "en_1" NA 1 "a2.2"
"3249" "a2.2:91" "valid" "believable" "en_1" NA 2 "a2.2"
"3256" "a2.2:26" "valid" "believable" "en_4" NA 3 "a2.2"
"3258" "a2.2:28" "valid" "believable" "en_4" NA 2 "a2.2"
"3260" "a2.2:30" "valid" "believable" "en_4" NA 2 "a2.2"
"3267" "a2.2:39" "valid" "believable" "en_4" NA 3 "a2.2"
"3289" "a2.2:65" "valid" "believable" "en_4" NA 4 "a2.2"
"3305" "a2.2:89" "valid" "believable" "en_4" NA 1 "a2.2"
"3309" "a2.2:19" "valid" "believable" "en_7" NA 4 "a2.2"
"33111" "a2.2:22" "valid" "believable" "en_7" NA 3 "a2.2"
"3327" "a2.2:42" "valid" "believable" "en_7" NA 5 "a2.2"
"3331" "a2.2:47" "valid" "believable" "en_7" NA 4 "a2.2"
"3332" "a2.2:48" "valid" "believable" "en_7" NA 4 "a2.2"
"3335" "a2.2:51" "valid" "believable" "en_7" NA 2 "a2.2"
"3345" "a2.2:64" "valid" "believable" "en_7" NA 2 "a2.2"
"3353" "a2.2:75" "valid" "believable" "en_7" NA 2 "a2.2"
"3354" "a2.2:78" "valid" "believable" "en_7" NA 5 "a2.2"
"3358" "a2.2:83" "valid" "believable" "en_7" NA 4 "a2.2"
"3382" "a2.2:40" "valid" "believable" "en_10" NA 1 "a2.2"
"3390" "a2.2:49" "valid" "believable" "en_10" NA 4 "a2.2"
"3405" "a2.2:68" "valid" "believable" "en_10" NA 4 "a2.2"
"3413" "a2.2:80" "valid" "believable" "en_10" NA 4 "a2.2"
"3416" "a2.2:84" "valid" "believable" "en_10" NA 4 "a2.2"
"3426" "a2.2:23" "valid" "believable" "en_13" NA 4 "a2.2"
"3440" "a2.2:41" "valid" "believable" "en_13" NA 4 "a2.2"
"3444" "a2.2:45" "valid" "believable" "en_13" NA 3 "a2.2"
"3452" "a2.2:56" "valid" "believable" "en_13" NA 4 "a2.2"
"3456" "a2.2:61" "valid" "believable" "en_13" NA 3 "a2.2"
"3457" "a2.2:62" "valid" "believable" "en_13" NA 1 "a2.2"
"3464" "a2.2:71" "valid" "believable" "en_13" NA 4 "a2.2"
"3505" "a2.2:50" "valid" "believable" "en_16" NA 4 "a2.2"
"3512" "a2.2:60" "valid" "believable" "en_16" NA 4 "a2.2"
"3520" "a2.2:69" "valid" "believable" "en_16" NA 2 "a2.2"
"3523" "a2.2:74" "valid" "believable" "en_16" NA 2 "a2.2"
"3538" "a2.2:21" "valid" "believable" "en_19" NA 4 "a2.2"
"3542" "a2.2:27" "valid" "believable" "en_19" NA 4 "a2.2"
"3544" "a2.2:29" "valid" "believable" "en_19" NA 2 "a2.2"
"3550" "a2.2:36" "valid" "believable" "en_19" NA 5 "a2.2"
"3556" "a2.2:43" "valid" "believable" "en_19" NA 2 "a2.2"
"3583" "a2.2:79" "valid" "believable" "en_19" NA 5 "a2.2"
"3589" "a2.2:88" "valid" "believable" "en_19" NA 5 "a2.2"
"3593" "a2.2:17" "valid" "believable" "en_22" NA 4 "a2.2"
"3603" "a2.2:32" "valid" "believable" "en_22" NA 5 "a2.2"
"3604" "a2.2:33" "valid" "believable" "en_22" NA 2 "a2.2"
"3606" "a2.2:35" "valid" "believable" "en_22" NA 4 "a2.2"
"3608" "a2.2:37" "valid" "believable" "en_22" NA 4 "a2.2"
"3614" "a2.2:44" "valid" "believable" "en_22" NA 2 "a2.2"
"36211" "a2.2:52" "valid" "believable" "en_22" NA 1 "a2.2"
"3625" "a2.2:59" "valid" "believable" "en_22" NA 5 "a2.2"
"3632" "a2.2:66" "valid" "believable" "en_22" NA 4 "a2.2"
"3642" "a2.2:81" "valid" "believable" "en_22" NA 4 "a2.2"
"36511" "a2.2:19" "invalid" "unbelievable" "en_2" NA 3 "a2.2"
"3667" "a2.2:40" "invalid" "unbelievable" "en_2" NA 5 "a2.2"
"3674" "a2.2:48" "invalid" "unbelievable" "en_2" NA 4 "a2.2"
"3675" "a2.2:49" "invalid" "unbelievable" "en_2" NA 2 "a2.2"
"3684" "a2.2:61" "invalid" "unbelievable" "en_2" NA 2 "a2.2"
"3687" "a2.2:64" "invalid" "unbelievable" "en_2" NA 4 "a2.2"
"3702" "a2.2:86" "invalid" "unbelievable" "en_2" NA 2 "a2.2"
"3704" "a2.2:89" "invalid" "unbelievable" "en_2" NA 2 "a2.2"
"3705" "a2.2:91" "invalid" "unbelievable" "en_2" NA 2 "a2.2"
"3714" "a2.2:28" "invalid" "unbelievable" "en_5" NA 4 "a2.2"
"3715" "a2.2:29" "invalid" "unbelievable" "en_5" NA 2 "a2.2"
"3718" "a2.2:33" "invalid" "unbelievable" "en_5" NA 2 "a2.2"
"37211" "a2.2:36" "invalid" "unbelievable" "en_5" NA 1 "a2.2"
"3729" "a2.2:45" "invalid" "unbelievable" "en_5" NA 3 "a2.2"
"3742" "a2.2:62" "invalid" "unbelievable" "en_5" NA 1 "a2.2"
"3745" "a2.2:65" "invalid" "unbelievable" "en_5" NA 2 "a2.2"
"3757" "a2.2:83" "invalid" "unbelievable" "en_5" NA 3 "a2.2"
"3773" "a2.2:30" "invalid" "unbelievable" "en_8" NA 2 "a2.2"
"3793" "a2.2:54" "invalid" "unbelievable" "en_8" NA 1 "a2.2"
"3795" "a2.2:57" "invalid" "unbelievable" "en_8" NA 4 "a2.2"
"3800" "a2.2:63" "invalid" "unbelievable" "en_8" NA 3 "a2.2"
"3807" "a2.2:72" "invalid" "unbelievable" "en_8" NA 1 "a2.2"
"3809" "a2.2:75" "invalid" "unbelievable" "en_8" NA 1 "a2.2"
"38111" "a2.2:79" "invalid" "unbelievable" "en_8" NA 2 "a2.2"
"3817" "a2.2:88" "invalid" "unbelievable" "en_8" NA 1 "a2.2"
"3820" "a2.2:14" "invalid" "unbelievable" "en_11" NA 4 "a2.2"
"3826" "a2.2:26" "invalid" "unbelievable" "en_11" NA 3 "a2.2"
"3836" "a2.2:37" "invalid" "unbelievable" "en_11" NA 2 "a2.2"
"3837" "a2.2:39" "invalid" "unbelievable" "en_11" NA 1 "a2.2"
"3839" "a2.2:41" "invalid" "unbelievable" "en_11" NA 3 "a2.2"
"38411" "a2.2:43" "invalid" "unbelievable" "en_11" NA 1 "a2.2"
"3844" "a2.2:47" "invalid" "unbelievable" "en_11" NA 3 "a2.2"
"3860" "a2.2:66" "invalid" "unbelievable" "en_11" NA 2 "a2.2"
"3872" "a2.2:84" "invalid" "unbelievable" "en_11" NA 3 "a2.2"
"3880" "a2.2:21" "invalid" "unbelievable" "en_14" NA 3 "a2.2"
"3882" "a2.2:23" "invalid" "unbelievable" "en_14" NA 3 "a2.2"
"3888" "a2.2:32" "invalid" "unbelievable" "en_14" NA 1 "a2.2"
"3890" "a2.2:34" "invalid" "unbelievable" "en_14" NA 1 "a2.2"
"3899" "a2.2:44" "invalid" "unbelievable" "en_14" NA 1 "a2.2"
"3922" "a2.2:74" "invalid" "unbelievable" "en_14" NA 5 "a2.2"
"3927" "a2.2:81" "invalid" "unbelievable" "en_14" NA 1 "a2.2"
"3948" "a2.2:35" "invalid" "unbelievable" "en_17" NA 4 "a2.2"
"3954" "a2.2:42" "invalid" "unbelievable" "en_17" NA 4 "a2.2"
"3963" "a2.2:52" "invalid" "unbelievable" "en_17" NA 5 "a2.2"
"39811" "a2.2:78" "invalid" "unbelievable" "en_17" NA 1 "a2.2"
"3983" "a2.2:80" "invalid" "unbelievable" "en_17" NA 2 "a2.2"
"3992" "a2.2:17" "invalid" "unbelievable" "en_20" NA 1 "a2.2"
"3998" "a2.2:27" "invalid" "unbelievable" "en_20" NA 4 "a2.2"
"4018" "a2.2:50" "invalid" "unbelievable" "en_20" NA 2 "a2.2"
"4019" "a2.2:51" "invalid" "unbelievable" "en_20" NA 4 "a2.2"
"4024" "a2.2:59" "invalid" "unbelievable" "en_20" NA 1 "a2.2"
"4032" "a2.2:68" "invalid" "unbelievable" "en_20" NA 3 "a2.2"
"4033" "a2.2:69" "invalid" "unbelievable" "en_20" NA 4 "a2.2"
"4052" "a2.2:22" "invalid" "unbelievable" "en_23" NA 2 "a2.2"
"4079" "a2.2:56" "invalid" "unbelievable" "en_23" NA 3 "a2.2"
"4082" "a2.2:60" "invalid" "unbelievable" "en_23" NA 5 "a2.2"
"4091" "a2.2:71" "invalid" "unbelievable" "en_23" NA 4 "a2.2"
"41061" "a2.2:17" "valid" "unbelievable" "en_2" NA 2 "a2.2"
"4115" "a2.2:30" "valid" "unbelievable" "en_2" NA 3 "a2.2"
"41171" "a2.2:33" "valid" "unbelievable" "en_2" NA 4 "a2.2"
"41211" "a2.2:37" "valid" "unbelievable" "en_2" NA 2 "a2.2"
"41241" "a2.2:41" "valid" "unbelievable" "en_2" NA 3 "a2.2"
"41281" "a2.2:45" "valid" "unbelievable" "en_2" NA 3 "a2.2"
"4129" "a2.2:47" "valid" "unbelievable" "en_2" NA 3 "a2.2"
"41341" "a2.2:52" "valid" "unbelievable" "en_2" NA 5 "a2.2"
"4144" "a2.2:65" "valid" "unbelievable" "en_2" NA 1 "a2.2"
"41491" "a2.2:72" "valid" "unbelievable" "en_2" NA 1 "a2.2"
"4150" "a2.2:74" "valid" "unbelievable" "en_2" NA 5 "a2.2"
"41521" "a2.2:78" "valid" "unbelievable" "en_2" NA 3 "a2.2"
"4166" "a2.2:22" "valid" "unbelievable" "en_5" NA 4 "a2.2"
"41671" "a2.2:23" "valid" "unbelievable" "en_5" NA 5 "a2.2"
"41681" "a2.2:26" "valid" "unbelievable" "en_5" NA 2 "a2.2"
"4169" "a2.2:27" "valid" "unbelievable" "en_5" NA 4 "a2.2"
"4215" "a2.2:86" "valid" "unbelievable" "en_5" NA 2 "a2.2"
"42211" "a2.2:19" "valid" "unbelievable" "en_8" NA 4 "a2.2"
"4230" "a2.2:32" "valid" "unbelievable" "en_8" NA 1 "a2.2"
"4236" "a2.2:39" "valid" "unbelievable" "en_8" NA 1 "a2.2"
"4237" "a2.2:40" "valid" "unbelievable" "en_8" NA 3 "a2.2"
"42411" "a2.2:44" "valid" "unbelievable" "en_8" NA 5 "a2.2"
"4269" "a2.2:81" "valid" "unbelievable" "en_8" NA 4 "a2.2"
"4275" "a2.2:91" "valid" "unbelievable" "en_8" NA 3 "a2.2"
"4279" "a2.2:21" "valid" "unbelievable" "en_11" NA 4 "a2.2"
"4296" "a2.2:42" "valid" "unbelievable" "en_11" NA 2 "a2.2"
"4317" "a2.2:68" "valid" "unbelievable" "en_11" NA 5 "a2.2"
"4333" "a2.2:14" "valid" "unbelievable" "en_14" NA 2 "a2.2"
"4348" "a2.2:36" "valid" "unbelievable" "en_14" NA 1 "a2.2"
"4354" "a2.2:43" "valid" "unbelievable" "en_14" NA 5 "a2.2"
"4358" "a2.2:48" "valid" "unbelievable" "en_14" NA 4 "a2.2"
"4364" "a2.2:56" "valid" "unbelievable" "en_14" NA 5 "a2.2"
"4368" "a2.2:61" "valid" "unbelievable" "en_14" NA 2 "a2.2"
"4385" "a2.2:84" "valid" "unbelievable" "en_14" NA 4 "a2.2"
"4388" "a2.2:89" "valid" "unbelievable" "en_14" NA 2 "a2.2"
"4399" "a2.2:29" "valid" "unbelievable" "en_17" NA 1 "a2.2"
"4417" "a2.2:50" "valid" "unbelievable" "en_17" NA 2 "a2.2"
"4418" "a2.2:51" "valid" "unbelievable" "en_17" NA 4 "a2.2"
"4420" "a2.2:54" "valid" "unbelievable" "en_17" NA 4 "a2.2"
"4422" "a2.2:57" "valid" "unbelievable" "en_17" NA 1 "a2.2"
"4423" "a2.2:59" "valid" "unbelievable" "en_17" NA 4 "a2.2"
"4424" "a2.2:60" "valid" "unbelievable" "en_17" NA 2 "a2.2"
"4426" "a2.2:62" "valid" "unbelievable" "en_17" NA 4 "a2.2"
"4438" "a2.2:79" "valid" "unbelievable" "en_17" NA 5 "a2.2"
"4441" "a2.2:83" "valid" "unbelievable" "en_17" NA 2 "a2.2"
"4444" "a2.2:88" "valid" "unbelievable" "en_17" NA 2 "a2.2"
"4455" "a2.2:28" "valid" "unbelievable" "en_20" NA 3 "a2.2"
"4460" "a2.2:34" "valid" "unbelievable" "en_20" NA 1 "a2.2"
"4461" "a2.2:35" "valid" "unbelievable" "en_20" NA 4 "a2.2"
"4473" "a2.2:49" "valid" "unbelievable" "en_20" NA 4 "a2.2"
"4490" "a2.2:71" "valid" "unbelievable" "en_20" NA 2 "a2.2"
"4493" "a2.2:75" "valid" "unbelievable" "en_20" NA 1 "a2.2"
"4541" "a2.2:63" "valid" "unbelievable" "en_23" NA 2 "a2.2"
"4542" "a2.2:64" "valid" "unbelievable" "en_23" NA 5 "a2.2"
"4544" "a2.2:66" "valid" "unbelievable" "en_23" NA 1 "a2.2"
"4546" "a2.2:69" "valid" "unbelievable" "en_23" NA 1 "a2.2"
"4553" "a2.2:80" "valid" "unbelievable" "en_23" NA 1 "a2.2"
"4564" "a2.2:21" "invalid" "unbelievable" "en_2" NA 3 "a2.2"
"4565" "a2.2:22" "invalid" "unbelievable" "en_2" NA 4 "a2.2"
"4568" "a2.2:27" "invalid" "unbelievable" "en_2" NA 4 "a2.2"
"4576" "a2.2:36" "invalid" "unbelievable" "en_2" NA 1 "a2.2"
"4601" "a2.2:66" "invalid" "unbelievable" "en_2" NA 2 "a2.2"
"4604" "a2.2:71" "invalid" "unbelievable" "en_2" NA 4 "a2.2"
"4612" "a2.2:83" "invalid" "unbelievable" "en_2" NA 3 "a2.2"
"4613" "a2.2:84" "invalid" "unbelievable" "en_2" NA 3 "a2.2"
"4620" "a2.2:19" "invalid" "unbelievable" "en_5" NA 2 "a2.2"
"4629" "a2.2:32" "invalid" "unbelievable" "en_5" NA 4 "a2.2"
"4644" "a2.2:49" "invalid" "unbelievable" "en_5" NA 2 "a2.2"
"4648" "a2.2:54" "invalid" "unbelievable" "en_5" NA 4 "a2.2"
"4653" "a2.2:61" "invalid" "unbelievable" "en_5" NA 4 "a2.2"
"4656" "a2.2:64" "invalid" "unbelievable" "en_5" NA 5 "a2.2"
"4664" "a2.2:75" "invalid" "unbelievable" "en_5" NA 2 "a2.2"
"4667" "a2.2:80" "invalid" "unbelievable" "en_5" NA 4 "a2.2"
"4672" "a2.2:88" "invalid" "unbelievable" "en_5" NA 4 "a2.2"
"4688" "a2.2:34" "invalid" "unbelievable" "en_8" NA 2 "a2.2"
"4694" "a2.2:41" "invalid" "unbelievable" "en_8" NA 3 "a2.2"
"4696" "a2.2:43" "invalid" "unbelievable" "en_8" NA 5 "a2.2"
"4706" "a2.2:56" "invalid" "unbelievable" "en_8" NA 4 "a2.2"
"4711" "a2.2:62" "invalid" "unbelievable" "en_8" NA 2 "a2.2"
"4722" "a2.2:78" "invalid" "unbelievable" "en_8" NA 3 "a2.2"
"4737" "a2.2:23" "invalid" "unbelievable" "en_11" NA 4 "a2.2"
"4742" "a2.2:30" "invalid" "unbelievable" "en_11" NA 3 "a2.2"
"4746" "a2.2:35" "invalid" "unbelievable" "en_11" NA 2 "a2.2"
"4759" "a2.2:50" "invalid" "unbelievable" "en_11" NA 4 "a2.2"
"4765" "a2.2:59" "invalid" "unbelievable" "en_11" NA 4 "a2.2"
"4766" "a2.2:60" "invalid" "unbelievable" "en_11" NA 5 "a2.2"
"4774" "a2.2:69" "invalid" "unbelievable" "en_11" NA 5 "a2.2"
"4785" "a2.2:86" "invalid" "unbelievable" "en_11" NA 1 "a2.2"
"4795" "a2.2:26" "invalid" "unbelievable" "en_14" NA 4 "a2.2"
"4812" "a2.2:45" "invalid" "unbelievable" "en_14" NA 3 "a2.2"
"4817" "a2.2:51" "invalid" "unbelievable" "en_14" NA 3 "a2.2"
"4818" "a2.2:52" "invalid" "unbelievable" "en_14" NA 5 "a2.2"
"4858" "a2.2:33" "invalid" "unbelievable" "en_17" NA 3 "a2.2"
"4864" "a2.2:40" "invalid" "unbelievable" "en_17" NA 3 "a2.2"
"4883" "a2.2:63" "invalid" "unbelievable" "en_17" NA 2 "a2.2"
"4887" "a2.2:68" "invalid" "unbelievable" "en_17" NA 4 "a2.2"
"4912" "a2.2:29" "invalid" "unbelievable" "en_20" NA 4 "a2.2"
"4920" "a2.2:39" "invalid" "unbelievable" "en_20" NA 1 "a2.2"
"4923" "a2.2:42" "invalid" "unbelievable" "en_20" NA 5 "a2.2"
"4925" "a2.2:44" "invalid" "unbelievable" "en_20" NA 2 "a2.2"
"4928" "a2.2:48" "invalid" "unbelievable" "en_20" NA 2 "a2.2"
"4942" "a2.2:65" "invalid" "unbelievable" "en_20" NA 1 "a2.2"
"4947" "a2.2:72" "invalid" "unbelievable" "en_20" NA 4 "a2.2"
"49511" "a2.2:79" "invalid" "unbelievable" "en_20" NA 5 "a2.2"
"4953" "a2.2:81" "invalid" "unbelievable" "en_20" NA 3 "a2.2"
"4959" "a2.2:91" "invalid" "unbelievable" "en_20" NA 1 "a2.2"
"4960" "a2.2:14" "invalid" "unbelievable" "en_23" NA 2 "a2.2"
"4961" "a2.2:17" "invalid" "unbelievable" "en_23" NA 2 "a2.2"
"4968" "a2.2:28" "invalid" "unbelievable" "en_23" NA 4 "a2.2"
"4976" "a2.2:37" "invalid" "unbelievable" "en_23" NA 4 "a2.2"
"4984" "a2.2:47" "invalid" "unbelievable" "en_23" NA 4 "a2.2"
"4992" "a2.2:57" "invalid" "unbelievable" "en_23" NA 5 "a2.2"
"5005" "a2.2:74" "invalid" "unbelievable" "en_23" NA 4 "a2.2"
"5015" "a2.2:89" "invalid" "unbelievable" "en_23" NA 2 "a2.2"
"5039" "a2.2:44" "valid" "unbelievable" "en_2" NA 5 "a2.2"
"5084" "a2.2:30" "valid" "unbelievable" "en_5" NA 4 "a2.2"
"5099" "a2.2:48" "valid" "unbelievable" "en_5" NA 4 "a2.2"
"5103" "a2.2:52" "valid" "unbelievable" "en_5" NA 5 "a2.2"
"51081" "a2.2:60" "valid" "unbelievable" "en_5" NA 3 "a2.2"
"51111" "a2.2:63" "valid" "unbelievable" "en_5" NA 3 "a2.2"
"51181" "a2.2:72" "valid" "unbelievable" "en_5" NA 5 "a2.2"
"51191" "a2.2:74" "valid" "unbelievable" "en_5" NA 4 "a2.2"
"51211" "a2.2:78" "valid" "unbelievable" "en_5" NA 5 "a2.2"
"5135" "a2.2:22" "valid" "unbelievable" "en_8" NA 4 "a2.2"
"51391" "a2.2:28" "valid" "unbelievable" "en_8" NA 2 "a2.2"
"51451" "a2.2:35" "valid" "unbelievable" "en_8" NA 2 "a2.2"
"5151" "a2.2:42" "valid" "unbelievable" "en_8" NA 3 "a2.2"
"5157" "a2.2:49" "valid" "unbelievable" "en_8" NA 4 "a2.2"
"5159" "a2.2:51" "valid" "unbelievable" "en_8" NA 5 "a2.2"
"5172" "a2.2:68" "valid" "unbelievable" "en_8" NA 4 "a2.2"
"5186" "a2.2:89" "valid" "unbelievable" "en_8" NA 3 "a2.2"
"51891" "a2.2:17" "valid" "unbelievable" "en_11" NA 4 "a2.2"
"5195" "a2.2:27" "valid" "unbelievable" "en_11" NA 4 "a2.2"
"5197" "a2.2:29" "valid" "unbelievable" "en_11" NA 5 "a2.2"
"5201" "a2.2:34" "valid" "unbelievable" "en_11" NA 3 "a2.2"
"5203" "a2.2:36" "valid" "unbelievable" "en_11" NA 1 "a2.2"
"5220" "a2.2:57" "valid" "unbelievable" "en_11" NA 3 "a2.2"
"5224" "a2.2:62" "valid" "unbelievable" "en_11" NA 4 "a2.2"
"5226" "a2.2:64" "valid" "unbelievable" "en_11" NA 4 "a2.2"
"5231" "a2.2:71" "valid" "unbelievable" "en_11" NA 4 "a2.2"
"5237" "a2.2:80" "valid" "unbelievable" "en_11" NA 5 "a2.2"
"5238" "a2.2:81" "valid" "unbelievable" "en_11" NA 3 "a2.2"
"5239" "a2.2:83" "valid" "unbelievable" "en_11" NA 2 "a2.2"
"5263" "a2.2:40" "valid" "unbelievable" "en_14" NA 4 "a2.2"
"5264" "a2.2:41" "valid" "unbelievable" "en_14" NA 3 "a2.2"
"5269" "a2.2:47" "valid" "unbelievable" "en_14" NA 3 "a2.2"
"5278" "a2.2:59" "valid" "unbelievable" "en_14" NA 2 "a2.2"
"5293" "a2.2:79" "valid" "unbelievable" "en_14" NA 5 "a2.2"
"5298" "a2.2:86" "valid" "unbelievable" "en_14" NA 1 "a2.2"
"5302" "a2.2:14" "valid" "unbelievable" "en_17" NA 2 "a2.2"
"5308" "a2.2:26" "valid" "unbelievable" "en_17" NA 4 "a2.2"
"5333" "a2.2:56" "valid" "unbelievable" "en_17" NA 5 "a2.2"
"5342" "a2.2:66" "valid" "unbelievable" "en_17" NA 4 "a2.2"
"5344" "a2.2:69" "valid" "unbelievable" "en_17" NA 4 "a2.2"
"5362" "a2.2:21" "valid" "unbelievable" "en_20" NA 4 "a2.2"
"5364" "a2.2:23" "valid" "unbelievable" "en_20" NA 4 "a2.2"
"5375" "a2.2:37" "valid" "unbelievable" "en_20" NA 4 "a2.2"
"5389" "a2.2:54" "valid" "unbelievable" "en_20" NA 5 "a2.2"
"5411" "a2.2:84" "valid" "unbelievable" "en_20" NA 4 "a2.2"
"5413" "a2.2:88" "valid" "unbelievable" "en_20" NA 4 "a2.2"
"5418" "a2.2:19" "valid" "unbelievable" "en_23" NA 2 "a2.2"
"5427" "a2.2:32" "valid" "unbelievable" "en_23" NA 4 "a2.2"
"5428" "a2.2:33" "valid" "unbelievable" "en_23" NA 2 "a2.2"
"5433" "a2.2:39" "valid" "unbelievable" "en_23" NA 4 "a2.2"
"5437" "a2.2:43" "valid" "unbelievable" "en_23" NA 3 "a2.2"
"5439" "a2.2:45" "valid" "unbelievable" "en_23" NA 1 "a2.2"
"5443" "a2.2:50" "valid" "unbelievable" "en_23" NA 4 "a2.2"
"54511" "a2.2:61" "valid" "unbelievable" "en_23" NA 5 "a2.2"
"5455" "a2.2:65" "valid" "unbelievable" "en_23" NA 4 "a2.2"
"5462" "a2.2:75" "valid" "unbelievable" "en_23" NA 3 "a2.2"
"5472" "a2.2:91" "valid" "unbelievable" "en_23" NA 4 "a2.2"
"5487" "a2.2:35" "invalid" "unbelievable" "en_2" NA 4 "a2.2"
"5507" "a2.2:60" "invalid" "unbelievable" "en_2" NA 5 "a2.2"
"5521" "a2.2:79" "invalid" "unbelievable" "en_2" NA 3 "a2.2"
"5522" "a2.2:80" "invalid" "unbelievable" "en_2" NA 5 "a2.2"
"5523" "a2.2:81" "invalid" "unbelievable" "en_2" NA 4 "a2.2"
"5548" "a2.2:40" "invalid" "unbelievable" "en_5" NA 4 "a2.2"
"5551" "a2.2:43" "invalid" "unbelievable" "en_5" NA 4 "a2.2"
"5554" "a2.2:47" "invalid" "unbelievable" "en_5" NA 4 "a2.2"
"5561" "a2.2:56" "invalid" "unbelievable" "en_5" NA 5 "a2.2"
"5582" "a2.2:84" "invalid" "unbelievable" "en_5" NA 3 "a2.2"
"5585" "a2.2:89" "invalid" "unbelievable" "en_5" NA 1 "a2.2"
"5590" "a2.2:21" "invalid" "unbelievable" "en_8" NA 3 "a2.2"
"5592" "a2.2:23" "invalid" "unbelievable" "en_8" NA 2 "a2.2"
"5593" "a2.2:26" "invalid" "unbelievable" "en_8" NA 4 "a2.2"
"5602" "a2.2:36" "invalid" "unbelievable" "en_8" NA 1 "a2.2"
"5614" "a2.2:50" "invalid" "unbelievable" "en_8" NA 4 "a2.2"
"5616" "a2.2:52" "invalid" "unbelievable" "en_8" NA 1 "a2.2"
"5622" "a2.2:61" "invalid" "unbelievable" "en_8" NA 4 "a2.2"
"5625" "a2.2:64" "invalid" "unbelievable" "en_8" NA 5 "a2.2"
"5626" "a2.2:65" "invalid" "unbelievable" "en_8" NA 4 "a2.2"
"5627" "a2.2:66" "invalid" "unbelievable" "en_8" NA 4 "a2.2"
"5640" "a2.2:86" "invalid" "unbelievable" "en_8" NA 3 "a2.2"
"5655" "a2.2:32" "invalid" "unbelievable" "en_11" NA 5 "a2.2"
"5689" "a2.2:74" "invalid" "unbelievable" "en_11" NA 4 "a2.2"
"56911" "a2.2:78" "invalid" "unbelievable" "en_11" NA 5 "a2.2"
"5705" "a2.2:22" "invalid" "unbelievable" "en_14" NA 4 "a2.2"
"5708" "a2.2:27" "invalid" "unbelievable" "en_14" NA 4 "a2.2"
"5709" "a2.2:28" "invalid" "unbelievable" "en_14" NA 4 "a2.2"
"5713" "a2.2:33" "invalid" "unbelievable" "en_14" NA 4 "a2.2"
"5717" "a2.2:37" "invalid" "unbelievable" "en_14" NA 4 "a2.2"
"5731" "a2.2:54" "invalid" "unbelievable" "en_14" NA 5 "a2.2"
"5738" "a2.2:63" "invalid" "unbelievable" "en_14" NA 4 "a2.2"
"5743" "a2.2:69" "invalid" "unbelievable" "en_14" NA 4 "a2.2"
"5745" "a2.2:72" "invalid" "unbelievable" "en_14" NA 5 "a2.2"
"5747" "a2.2:75" "invalid" "unbelievable" "en_14" NA 4 "a2.2"
"5755" "a2.2:88" "invalid" "unbelievable" "en_14" NA 4 "a2.2"
"5759" "a2.2:17" "invalid" "unbelievable" "en_17" NA 4 "a2.2"
"5760" "a2.2:19" "invalid" "unbelievable" "en_17" NA 2 "a2.2"
"5771" "a2.2:34" "invalid" "unbelievable" "en_17" NA 4 "a2.2"
"5775" "a2.2:39" "invalid" "unbelievable" "en_17" NA 4 "a2.2"
"5781" "a2.2:45" "invalid" "unbelievable" "en_17" NA 3 "a2.2"
"5801" "a2.2:71" "invalid" "unbelievable" "en_17" NA 3 "a2.2"
"5814" "a2.2:91" "invalid" "unbelievable" "en_17" NA 4 "a2.2"
"5815" "a2.2:14" "invalid" "unbelievable" "en_20" NA 4 "a2.2"
"5834" "a2.2:41" "invalid" "unbelievable" "en_20" NA 3 "a2.2"
"5847" "a2.2:57" "invalid" "unbelievable" "en_20" NA 4 "a2.2"
"5851" "a2.2:62" "invalid" "unbelievable" "en_20" NA 4 "a2.2"
"5881" "a2.2:29" "invalid" "unbelievable" "en_23" NA 5 "a2.2"
"5882" "a2.2:30" "invalid" "unbelievable" "en_23" NA 4 "a2.2"
"5892" "a2.2:42" "invalid" "unbelievable" "en_23" NA 4 "a2.2"
"5894" "a2.2:44" "invalid" "unbelievable" "en_23" NA 1 "a2.2"
"5897" "a2.2:48" "invalid" "unbelievable" "en_23" NA 4 "a2.2"
"5898" "a2.2:49" "invalid" "unbelievable" "en_23" NA 2 "a2.2"
"5900" "a2.2:51" "invalid" "unbelievable" "en_23" NA 3 "a2.2"
"5905" "a2.2:59" "invalid" "unbelievable" "en_23" NA 1 "a2.2"
"5913" "a2.2:68" "invalid" "unbelievable" "en_23" NA 4 "a2.2"
"5923" "a2.2:83" "invalid" "unbelievable" "en_23" NA 2 "a2.2"
"5929" "a2.2:14" "valid" "unbelievable" "en_2" NA 4 "a2.2"
"5934" "a2.2:23" "valid" "unbelievable" "en_2" NA 2 "a2.2"
"5946" "a2.2:39" "valid" "unbelievable" "en_2" NA 1 "a2.2"
"5949" "a2.2:42" "valid" "unbelievable" "en_2" NA 4 "a2.2"
"5961" "a2.2:57" "valid" "unbelievable" "en_2" NA 4 "a2.2"
"5971" "a2.2:69" "valid" "unbelievable" "en_2" NA 4 "a2.2"
"5975" "a2.2:75" "valid" "unbelievable" "en_2" NA 1 "a2.2"
"5989" "a2.2:21" "valid" "unbelievable" "en_5" NA 2 "a2.2"
"6000" "a2.2:35" "valid" "unbelievable" "en_5" NA 4 "a2.2"
"6008" "a2.2:44" "valid" "unbelievable" "en_5" NA 2 "a2.2"
"6013" "a2.2:50" "valid" "unbelievable" "en_5" NA 4 "a2.2"
"6014" "a2.2:51" "valid" "unbelievable" "en_5" NA 4 "a2.2"
"6027" "a2.2:68" "valid" "unbelievable" "en_5" NA 2 "a2.2"
"6036" "a2.2:81" "valid" "unbelievable" "en_5" NA 3 "a2.2"
"6052" "a2.2:29" "valid" "unbelievable" "en_8" NA 3 "a2.2"
"6067" "a2.2:47" "valid" "unbelievable" "en_8" NA 3 "a2.2"
"6076" "a2.2:59" "valid" "unbelievable" "en_8" NA 1 "a2.2"
"6077" "a2.2:60" "valid" "unbelievable" "en_8" NA 3 "a2.2"
"6086" "a2.2:71" "valid" "unbelievable" "en_8" NA 1 "a2.2"
"6092" "a2.2:80" "valid" "unbelievable" "en_8" NA 5 "a2.2"
"6095" "a2.2:84" "valid" "unbelievable" "en_8" NA 5 "a2.2"
"61021" "a2.2:19" "valid" "unbelievable" "en_11" NA 4 "a2.2"
"61081" "a2.2:28" "valid" "unbelievable" "en_11" NA 5 "a2.2"
"61181" "a2.2:40" "valid" "unbelievable" "en_11" NA 2 "a2.2"
"6123" "a2.2:45" "valid" "unbelievable" "en_11" NA 3 "a2.2"
"61311" "a2.2:56" "valid" "unbelievable" "en_11" NA 4 "a2.2"
"6154" "a2.2:88" "valid" "unbelievable" "en_11" NA 4 "a2.2"
"61581" "a2.2:17" "valid" "unbelievable" "en_14" NA 4 "a2.2"
"61671" "a2.2:30" "valid" "unbelievable" "en_14" NA 3 "a2.2"
"6183" "a2.2:49" "valid" "unbelievable" "en_14" NA 2 "a2.2"
"6193" "a2.2:62" "valid" "unbelievable" "en_14" NA 4 "a2.2"
"6197" "a2.2:66" "valid" "unbelievable" "en_14" NA 5 "a2.2"
"6204" "a2.2:78" "valid" "unbelievable" "en_14" NA 5 "a2.2"
"6213" "a2.2:91" "valid" "unbelievable" "en_14" NA 5 "a2.2"
"6230" "a2.2:37" "valid" "unbelievable" "en_17" NA 5 "a2.2"
"6235" "a2.2:43" "valid" "unbelievable" "en_17" NA 3 "a2.2"
"6239" "a2.2:48" "valid" "unbelievable" "en_17" NA 4 "a2.2"
"6253" "a2.2:65" "valid" "unbelievable" "en_17" NA 4 "a2.2"
"6258" "a2.2:72" "valid" "unbelievable" "en_17" NA 2 "a2.2"
"6259" "a2.2:74" "valid" "unbelievable" "en_17" NA 2 "a2.2"
"6267" "a2.2:86" "valid" "unbelievable" "en_17" NA 1 "a2.2"
"6269" "a2.2:89" "valid" "unbelievable" "en_17" NA 5 "a2.2"
"6275" "a2.2:22" "valid" "unbelievable" "en_20" NA 3 "a2.2"
"6277" "a2.2:26" "valid" "unbelievable" "en_20" NA 4 "a2.2"
"6282" "a2.2:32" "valid" "unbelievable" "en_20" NA 5 "a2.2"
"6283" "a2.2:33" "valid" "unbelievable" "en_20" NA 4 "a2.2"
"6306" "a2.2:61" "valid" "unbelievable" "en_20" NA 2 "a2.2"
"6308" "a2.2:63" "valid" "unbelievable" "en_20" NA 4 "a2.2"
"6309" "a2.2:64" "valid" "unbelievable" "en_20" NA 5 "a2.2"
"6322" "a2.2:83" "valid" "unbelievable" "en_20" NA 2 "a2.2"
"6335" "a2.2:27" "valid" "unbelievable" "en_23" NA 3 "a2.2"
"6341" "a2.2:34" "valid" "unbelievable" "en_23" NA 3 "a2.2"
"6343" "a2.2:36" "valid" "unbelievable" "en_23" NA 1 "a2.2"
"6347" "a2.2:41" "valid" "unbelievable" "en_23" NA 3 "a2.2"
"6357" "a2.2:52" "valid" "unbelievable" "en_23" NA 5 "a2.2"
"6358" "a2.2:54" "valid" "unbelievable" "en_23" NA 2 "a2.2"
"6376" "a2.2:79" "valid" "unbelievable" "en_23" NA 2 "a2.2"
"6394" "a2.2:29" "invalid" "unbelievable" "en_2" NA 1 "a2.2"
"6412" "a2.2:50" "invalid" "unbelievable" "en_2" NA 4 "a2.2"
"6416" "a2.2:56" "invalid" "unbelievable" "en_2" NA 4 "a2.2"
"64211" "a2.2:62" "invalid" "unbelievable" "en_2" NA 4 "a2.2"
"6442" "a2.2:14" "invalid" "unbelievable" "en_5" NA 2 "a2.2"
"6443" "a2.2:17" "invalid" "unbelievable" "en_5" NA 2 "a2.2"
"6455" "a2.2:34" "invalid" "unbelievable" "en_5" NA 4 "a2.2"
"6461" "a2.2:41" "invalid" "unbelievable" "en_5" NA 3 "a2.2"
"6462" "a2.2:42" "invalid" "unbelievable" "en_5" NA 4 "a2.2"
"6475" "a2.2:59" "invalid" "unbelievable" "en_5" NA 4 "a2.2"
"6485" "a2.2:71" "invalid" "unbelievable" "en_5" NA 2 "a2.2"
"6490" "a2.2:79" "invalid" "unbelievable" "en_5" NA 4 "a2.2"
"6498" "a2.2:91" "invalid" "unbelievable" "en_5" NA 5 "a2.2"
"65111" "a2.2:33" "invalid" "unbelievable" "en_8" NA 4 "a2.2"
"6515" "a2.2:37" "invalid" "unbelievable" "en_8" NA 2 "a2.2"
"6522" "a2.2:45" "invalid" "unbelievable" "en_8" NA 3 "a2.2"
"6541" "a2.2:69" "invalid" "unbelievable" "en_8" NA 1 "a2.2"
"6560" "a2.2:22" "invalid" "unbelievable" "en_11" NA 4 "a2.2"
"6581" "a2.2:48" "invalid" "unbelievable" "en_11" NA 4 "a2.2"
"6582" "a2.2:49" "invalid" "unbelievable" "en_11" NA 2 "a2.2"
"6584" "a2.2:51" "invalid" "unbelievable" "en_11" NA 4 "a2.2"
"6586" "a2.2:54" "invalid" "unbelievable" "en_11" NA 4 "a2.2"
"6593" "a2.2:63" "invalid" "unbelievable" "en_11" NA 3 "a2.2"
"6595" "a2.2:65" "invalid" "unbelievable" "en_11" NA 2 "a2.2"
"6602" "a2.2:75" "invalid" "unbelievable" "en_11" NA 1 "a2.2"
"66111" "a2.2:89" "invalid" "unbelievable" "en_11" NA 4 "a2.2"
"6615" "a2.2:19" "invalid" "unbelievable" "en_14" NA 3 "a2.2"
"6630" "a2.2:39" "invalid" "unbelievable" "en_14" NA 1 "a2.2"
"6645" "a2.2:57" "invalid" "unbelievable" "en_14" NA 4 "a2.2"
"66511" "a2.2:64" "invalid" "unbelievable" "en_14" NA 5 "a2.2"
"6654" "a2.2:68" "invalid" "unbelievable" "en_14" NA 4 "a2.2"
"6662" "a2.2:80" "invalid" "unbelievable" "en_14" NA 1 "a2.2"
"6664" "a2.2:83" "invalid" "unbelievable" "en_14" NA 2 "a2.2"
"6673" "a2.2:21" "invalid" "unbelievable" "en_17" NA 3 "a2.2"
"6675" "a2.2:23" "invalid" "unbelievable" "en_17" NA 4 "a2.2"
"6677" "a2.2:27" "invalid" "unbelievable" "en_17" NA 4 "a2.2"
"6678" "a2.2:28" "invalid" "unbelievable" "en_17" NA 2 "a2.2"
"6681" "a2.2:32" "invalid" "unbelievable" "en_17" NA 2 "a2.2"
"6685" "a2.2:36" "invalid" "unbelievable" "en_17" NA 1 "a2.2"
"6692" "a2.2:44" "invalid" "unbelievable" "en_17" NA 5 "a2.2"
"6694" "a2.2:47" "invalid" "unbelievable" "en_17" NA 2 "a2.2"
"6705" "a2.2:61" "invalid" "unbelievable" "en_17" NA 4 "a2.2"
"6737" "a2.2:30" "invalid" "unbelievable" "en_20" NA 4 "a2.2"
"6748" "a2.2:43" "invalid" "unbelievable" "en_20" NA 4 "a2.2"
"6756" "a2.2:52" "invalid" "unbelievable" "en_20" NA 5 "a2.2"
"6761" "a2.2:60" "invalid" "unbelievable" "en_20" NA 1 "a2.2"
"6767" "a2.2:66" "invalid" "unbelievable" "en_20" NA 2 "a2.2"
"6772" "a2.2:74" "invalid" "unbelievable" "en_20" NA 4 "a2.2"
"6774" "a2.2:78" "invalid" "unbelievable" "en_20" NA 2 "a2.2"
"6790" "a2.2:26" "invalid" "unbelievable" "en_23" NA 2 "a2.2"
"6798" "a2.2:35" "invalid" "unbelievable" "en_23" NA 4 "a2.2"
"6802" "a2.2:40" "invalid" "unbelievable" "en_23" NA 2 "a2.2"
"6828" "a2.2:72" "invalid" "unbelievable" "en_23" NA 4 "a2.2"
"6834" "a2.2:81" "invalid" "unbelievable" "en_23" NA 4 "a2.2"
"6836" "a2.2:84" "invalid" "unbelievable" "en_23" NA 4 "a2.2"
"6837" "a2.2:86" "invalid" "unbelievable" "en_23" NA 1 "a2.2"
"6838" "a2.2:88" "invalid" "unbelievable" "en_23" NA 1 "a2.2"
"6847" "a2.2:26" "valid" "unbelievable" "en_2" NA 3 "a2.2"
"6849" "a2.2:28" "valid" "unbelievable" "en_2" NA 4 "a2.2"
"6852" "a2.2:32" "valid" "unbelievable" "en_2" NA 2 "a2.2"
"6854" "a2.2:34" "valid" "unbelievable" "en_2" NA 3 "a2.2"
"6862" "a2.2:43" "valid" "unbelievable" "en_2" NA 4 "a2.2"
"6869" "a2.2:51" "valid" "unbelievable" "en_2" NA 3 "a2.2"
"68711" "a2.2:54" "valid" "unbelievable" "en_2" NA 5 "a2.2"
"6874" "a2.2:59" "valid" "unbelievable" "en_2" NA 2 "a2.2"
"6878" "a2.2:63" "valid" "unbelievable" "en_2" NA 3 "a2.2"
"6882" "a2.2:68" "valid" "unbelievable" "en_2" NA 4 "a2.2"
"6895" "a2.2:88" "valid" "unbelievable" "en_2" NA 3 "a2.2"
"6914" "a2.2:37" "valid" "unbelievable" "en_5" NA 1 "a2.2"
"6915" "a2.2:39" "valid" "unbelievable" "en_5" NA 1 "a2.2"
"6930" "a2.2:57" "valid" "unbelievable" "en_5" NA 2 "a2.2"
"6938" "a2.2:66" "valid" "unbelievable" "en_5" NA 2 "a2.2"
"6940" "a2.2:69" "valid" "unbelievable" "en_5" NA 1 "a2.2"
"6955" "a2.2:14" "valid" "unbelievable" "en_8" NA 5 "a2.2"
"6956" "a2.2:17" "valid" "unbelievable" "en_8" NA 4 "a2.2"
"6962" "a2.2:27" "valid" "unbelievable" "en_8" NA 2 "a2.2"
"6980" "a2.2:48" "valid" "unbelievable" "en_8" NA 4 "a2.2"
"7000" "a2.2:74" "valid" "unbelievable" "en_8" NA 3 "a2.2"
"7006" "a2.2:83" "valid" "unbelievable" "en_8" NA 1 "a2.2"
"7024" "a2.2:33" "valid" "unbelievable" "en_11" NA 2 "a2.2"
"7034" "a2.2:44" "valid" "unbelievable" "en_11" NA 1 "a2.2"
"7041" "a2.2:52" "valid" "unbelievable" "en_11" NA 1 "a2.2"
"7047" "a2.2:61" "valid" "unbelievable" "en_11" NA 3 "a2.2"
"7056" "a2.2:72" "valid" "unbelievable" "en_11" NA 1 "a2.2"
"7060" "a2.2:79" "valid" "unbelievable" "en_11" NA 4 "a2.2"
"7068" "a2.2:91" "valid" "unbelievable" "en_11" NA 2 "a2.2"
"7078" "a2.2:29" "valid" "unbelievable" "en_14" NA 2 "a2.2"
"7083" "a2.2:35" "valid" "unbelievable" "en_14" NA 3 "a2.2"
"7089" "a2.2:42" "valid" "unbelievable" "en_14" NA 4 "a2.2"
"7096" "a2.2:50" "valid" "unbelievable" "en_14" NA 2 "a2.2"
"7103" "a2.2:60" "valid" "unbelievable" "en_14" NA 3 "a2.2"
"71081" "a2.2:65" "valid" "unbelievable" "en_14" NA 2 "a2.2"
"7112" "a2.2:71" "valid" "unbelievable" "en_14" NA 2 "a2.2"
"7130" "a2.2:22" "valid" "unbelievable" "en_17" NA 4 "a2.2"
"71361" "a2.2:30" "valid" "unbelievable" "en_17" NA 4 "a2.2"
"71451" "a2.2:41" "valid" "unbelievable" "en_17" NA 2 "a2.2"
"71521" "a2.2:49" "valid" "unbelievable" "en_17" NA 2 "a2.2"
"71641" "a2.2:64" "valid" "unbelievable" "en_17" NA 4 "a2.2"
"7172" "a2.2:75" "valid" "unbelievable" "en_17" NA 1 "a2.2"
"7176" "a2.2:81" "valid" "unbelievable" "en_17" NA 4 "a2.2"
"7178" "a2.2:84" "valid" "unbelievable" "en_17" NA 4 "a2.2"
"7185" "a2.2:19" "valid" "unbelievable" "en_20" NA 3 "a2.2"
"71981" "a2.2:36" "valid" "unbelievable" "en_20" NA 1 "a2.2"
"7201" "a2.2:40" "valid" "unbelievable" "en_20" NA 2 "a2.2"
"7206" "a2.2:45" "valid" "unbelievable" "en_20" NA 3 "a2.2"
"7207" "a2.2:47" "valid" "unbelievable" "en_20" NA 1 "a2.2"
"7214" "a2.2:56" "valid" "unbelievable" "en_20" NA 4 "a2.2"
"7232" "a2.2:80" "valid" "unbelievable" "en_20" NA 1 "a2.2"
"7236" "a2.2:86" "valid" "unbelievable" "en_20" NA 4 "a2.2"
"7238" "a2.2:89" "valid" "unbelievable" "en_20" NA 4 "a2.2"
"7243" "a2.2:21" "valid" "unbelievable" "en_23" NA 2 "a2.2"
"7245" "a2.2:23" "valid" "unbelievable" "en_23" NA 1 "a2.2"
"7276" "a2.2:62" "valid" "unbelievable" "en_23" NA 1 "a2.2"
"7287" "a2.2:78" "valid" "unbelievable" "en_23" NA 1 "a2.2"
