# Supplementary material for: Intuitive Logic Revisited: New Data and a Bayesian Mixed Model Meta-Analysis
Source: PLoS One. 2014 Apr 22;9(4):e94223. doi: 10.1371/journal.pone.0094223 (PMC3995688; doi:10.1371/journal.pone.0094223)
Supplement: Appendix S2 — Data and analysis script for the meta-analysis. (ZIP) [file pone.0094223.s002.zip › README.txt]

Description of the supplemental materials

The supplemental material consists of the data and the analysis script for the meta-analysis reported by
Singmann, Klauer, and Kellen: Intuitive Logic Revisited: New Data and a Bayesian Mixed Model Meta-Analysis

The raw data is available as binary R file (meta.data.rda) or as text file (meta.data.txt) both containing 
identical tabular data with the following columns:
- id: participant id (prefaced with experiment)
- validity: invalid or valid
- believability: abstract, believable, or unbelievable
- content: identifier of the content of the conclusion. The numbers correspond to the numbers in the
  Appendix of Morsanyi and Handley (2012, JEP:LMC) (prefaced with en_ for the English sample)
- figure: figure of the syllogism (see Morsanyi & Handley, 2012, Figure 4).
          not available (NA) for the new data.
- resp: response of the participant
- exp: which experiment:
  # a1.3 = Klauer & Singmann: Experiment 3
  # a1.4 = Klauer & Singmann: Experiment 4
  # a2.2 = This manuscript: Experiment 2

The R script for the Bayesian meta analysis is contained in the file bayes.meta.R.
The script loads the data (if the working directory is the directory holding the data file), and performs
the analysis using R package BayesFactor (version 0.9.4).
To speed up the analysis, the R package snowfall for using multiple CPUs will be needed. 
If neither of the packages is installed, thy need to be installed via:
install.packages("BayesFactor")
install.packages("snowfall")

The R script is commented and explains all steps and even creates the results table and figures.

Thius file furthermore contains the scripts for the non-Bayesian meta-analysis using lme4 and afex.
For this you might need to install afex:
install.packages("afex")
